# Supplementary material for: Heterologous Expression and Antimicrobial Targets of a Novel Glycine-Rich Antimicrobial Peptide from Artemia franciscana
Source: Mar Drugs. 2025 Aug 17;23(8):330. doi: 10.3390/md23080330 (PMC12387859; doi:10.3390/md23080330)
Supplement: Supplementary file 1 [file marinedrugs-23-00330-s001.zip]

Archive with 6 entries (6 files):
- Supplementary Figure S1.tif
- Supplementary Figure S2.tif
- Supplementary Figure S3-wb origin.jpg
- Supplementary Table S1.pdf
- Supplementary Table S2.xlsx
- Supplementary Tabls S3.pdf
