# Supplementary material for: Heterologous Expression and Antimicrobial Targets of a Novel Glycine-Rich Antimicrobial Peptide from Artemia franciscana
Source: Mar Drugs. 2025 Aug 17;23(8):330. doi: 10.3390/md23080330 (PMC12387859; doi:10.3390/md23080330)
Supplement: Supplementary file 1 [file marinedrugs-23-00330-s001.zip › Supplementary Table S2.xlsx]

## Sheet: 3d22563fb4f8aa3c4fbf299ea10325e
id	control1	control2	treat1	treat2	control1_CPM	control2_CPM	treat1_CPM	treat2_CPM	control_mean	treat_mean	log2(fc)	PValue	FDR
QYM36_000001	563	391	1991	1045	138.85	92.52	281.16	262.56	115.685	271.86	1.23266	4.7426e-129	1.91717e-127
QYM36_000002	0	0	0	0	0	0	0	0	0.001	0.001	0	1	1
QYM36_000003	514	626	586	425	126.77	148.12	82.75	106.78	137.445	94.765	-0.536428	3.67735e-18	2.8191e-17
QYM36_000004	79	89	63	64	19.48	21.06	8.9	16.08	20.27	12.49	-0.698573	1.35614e-05	4.58288e-05
QYM36_000005	0	0	0	0	0	0	0	0	0.001	0.001	0	1	1
QYM36_000006	3	18	40	8	0.74	4.26	5.65	2.01	2.5	3.83	0.615416	0.0771577	0.136962
QYM36_000007	82	77	189	112	20.22	18.22	26.69	28.14	19.22	27.415	0.512357	0.000376767	0.00105774
QYM36_000008	0	0	0	0	0	0	0	0	0.001	0.001	0	1	1
QYM36_000009	0	0	0	0	0	0	0	0	0.001	0.001	0	1	1
QYM36_000010	16	20	76	26	3.95	4.73	10.73	6.53	4.34	8.63	0.991666	0.000174122	0.000515296
QYM36_000011	5	6	3	0	1.23	1.42	0.42	0	1.325	0.21	-2.65753	0.0129545	0.0278887
QYM36_000012	344	391	471	429	84.84	92.52	66.51	107.79	88.68	87.15	-0.0251081	0.354832	0.500931
QYM36_000013	17	19	0	1	4.19	4.5	0	0.25	4.345	0.125	-5.11936	7.59013e-11	3.97089e-10
QYM36_000014	207	176	531	264	51.05	41.64	74.99	66.33	46.345	70.66	0.60848	5.25647e-12	2.98564e-11
QYM36_000015	28	31	31	18	6.91	7.34	4.38	4.52	7.125	4.45	-0.679085	0.020065	0.0414083
QYM36_000016	21	24	7	5	5.18	5.68	0.99	1.26	5.43	1.125	-2.27103	9.1374e-08	3.79909e-07
QYM36_000017	6	0	2	3	1.48	0	0.28	0.75	0.74	0.515	-0.522953	0.774448	0.888818
QYM36_000018	0	0	0	0	0	0	0	0	0.001	0.001	0	1	1
QYM36_000019	16	16	9	3	3.95	3.79	1.27	0.75	3.87	1.01	-1.93798	0.000106929	0.000324736
QYM36_000020	0	0	0	0	0	0	0	0	0.001	0.001	0	1	1
QYM36_000021	17	18	28	9	4.19	4.26	3.95	2.26	4.225	3.105	-0.444358	0.335975	0.478239
QYM36_000022	49	38	270	100	12.08	8.99	38.13	25.13	10.535	31.63	1.5861	7.12093e-25	6.82376e-24
QYM36_000023	0	0	0	0	0	0	0	0	0.001	0.001	0	1	1
QYM36_000024	46	33	100	77	11.35	7.81	14.12	19.35	9.58	16.735	0.804771	7.72641e-05	0.000238791
QYM36_000025	0	0	2	0	0	0	0.28	0	0.001	0.14	7.12928	0.500012	0.637
QYM36_000026	0	0	0	0	0	0	0	0	0.001	0.001	0	1	1
QYM36_000027	0	0	0	0	0	0	0	0	0.001	0.001	0	1	1
QYM36_000028	0	0	0	0	0	0	0	0	0.001	0.001	0	1	1
QYM36_000029	0	0	0	0	0	0	0	0	0.001	0.001	0	1	1
QYM36_000030	2	1	0	1	0.49	0.24	0	0.25	0.365	0.125	-1.54597	0.625019	0.752227
QYM36_000031	14	12	14	5	3.45	2.84	1.98	1.26	3.145	1.62	-0.957066	0.04889	0.0922476
QYM36_000032	0	0	0	0	0	0	0	0	0.001	0.001	0	1	1
QYM36_000033	42	37	68	36	10.36	8.75	9.6	9.05	9.555	9.325	-0.0351521	1	1
QYM36_000034	5078	5171	3864	1481	1252.39	1223.54	545.66	372.11	1237.96	458.885	-1.43177	0	0
QYM36_000035	23	39	71	31	5.67	9.23	10.03	7.79	7.45	8.91	0.258185	0.298875	0.432793
QYM36_000036	0	0	0	0	0	0	0	0	0.001	0.001	0	1	1
QYM36_000037	4	1	4	1	0.99	0.24	0.56	0.25	0.615	0.405	-0.602665	0.753937	0.869427
QYM36_000038	0	0	0	0	0	0	0	0	0.001	0.001	0	1	1
QYM36_000039	5	4	6	4	1.23	0.95	0.85	1.01	1.09	0.93	-0.229026	1	1
QYM36_000040	0	0	0	0	0	0	0	0	0.001	0.001	0	1	1
QYM36_000041	0	0	3	0	0	0	0.42	0	0.001	0.21	7.71425	0.500012	0.637
QYM36_000042	0	1	0	0	0	0.24	0	0	0.12	0.001	-6.90689	1	1
QYM36_000043	2021	1648	1700	831	498.44	389.94	240.07	208.79	444.19	224.43	-0.984911	1.01614e-134	4.23218e-133
QYM36_000044	1442	1570	2967	1405	355.64	371.49	418.99	353.01	363.565	386	0.0863875	0.00772759	0.0174278
QYM36_000045	45	35	87	44	11.1	8.28	12.29	11.06	9.69	11.675	0.268854	0.182236	0.288702
QYM36_000046	41	33	4	3	10.11	7.81	0.56	0.75	8.96	0.655	-3.77393	1.02858e-18	8.11809e-18
QYM36_000047	12	3	0	3	2.96	0.71	0	0.75	1.835	0.375	-2.29082	0.00258284	0.00638476
QYM36_000048	21	18	45	12	5.18	4.26	6.35	3.02	4.72	4.685	-0.0107378	0.916223	1
QYM36_000049	41	42	117	47	10.11	9.94	16.52	11.81	10.025	14.165	0.498728	0.00714249	0.0162415
QYM36_000050	39	34	76	37	9.62	8.04	10.73	9.3	8.83	10.015	0.181677	0.410777	0.562894
QYM36_000051	1832	1687	4359	2329	451.83	399.17	615.56	585.18	425.5	600.37	0.496693	6.9207e-52	1.25868e-50
QYM36_000052	0	0	0	0	0	0	0	0	0.001	0.001	0	1	1
QYM36_000053	0	5	10	1	0	1.18	1.41	0.25	0.59	0.83	0.492396	0.607307	0.739702
QYM36_000054	0	0	0	0	0	0	0	0	0.001	0.001	0	1	1
QYM36_000055	0	0	0	0	0	0	0	0	0.001	0.001	0	1	1
QYM36_000056	0	0	0	0	0	0	0	0	0.001	0.001	0	1	1
QYM36_000057	396	459	493	354	97.67	108.61	69.62	88.94	103.14	79.28	-0.379575	2.53283e-08	1.10364e-07
QYM36_000058	0	0	0	0	0	0	0	0	0.001	0.001	0	1	1
QYM36_000059	2623	3179	4174	2028	646.91	752.2	589.44	509.55	699.555	549.495	-0.348331	6.15217e-29	6.65805e-28
QYM36_000060	76	76	176	104	18.74	17.98	24.85	26.13	18.36	25.49	0.473365	0.00145171	0.00374649
QYM36_000061	43	44	136	52	10.61	10.41	19.21	13.07	10.51	16.14	0.618878	0.00061423	0.00167693
QYM36_000062	195	268	242	144	48.09	63.41	34.17	36.18	55.75	35.175	-0.664421	3.59739e-11	1.92602e-10
QYM36_000063	2142	2285	2320	1842	528.28	540.67	327.62	462.81	534.475	395.215	-0.435485	3.78194e-41	5.56362e-40
QYM36_000064	0	0	0	0	0	0	0	0	0.001	0.001	0	1	1
QYM36_000065	42	46	21	21	10.36	10.88	2.97	5.28	10.62	4.125	-1.36432	1.24927e-07	5.12765e-07
QYM36_000066	584	581	1241	600	144.03	137.47	175.25	150.75	140.75	163	0.211737	6.24321e-05	0.000195019
QYM36_000067	46	36	247	65	11.35	8.52	34.88	16.33	9.935	25.605	1.36583	9.30227e-18	6.97561e-17
QYM36_000068	0	0	0	0	0	0	0	0	0.001	0.001	0	1	1
QYM36_000069	577	627	1420	685	142.31	148.36	200.53	172.11	145.335	186.32	0.3584	6.11388e-12	3.45806e-11
QYM36_000070	0	0	0	0	0	0	0	0	0.001	0.001	0	1	1
QYM36_000071	227	287	819	468	55.99	67.91	115.66	117.59	61.95	116.625	0.912701	3.40487e-34	4.29334e-33
QYM36_000072	75	65	125	94	18.5	15.38	17.65	23.62	16.94	20.635	0.28466	0.110735	0.188364
QYM36_000073	0	0	0	0	0	0	0	0	0.001	0.001	0	1	1
QYM36_000074	377	474	889	411	92.98	112.16	125.54	103.27	102.57	114.405	0.157541	0.0085053	0.0189596
QYM36_000075	120	143	110	48	29.6	33.84	15.53	12.06	31.72	13.795	-1.20125	3.99865e-16	2.80623e-15
QYM36_000076	21	3	22	14	5.18	0.71	3.11	3.52	2.945	3.315	0.170741	0.694216	0.815214
QYM36_000077	506	375	1446	750	124.8	88.73	204.2	188.44	106.765	196.32	0.878768	7.88118e-55	1.50148e-53
QYM36_000078	3	0	7	1	0.74	0	0.99	0.25	0.37	0.62	0.744743	0.507862	0.644099
QYM36_000079	0	0	0	0	0	0	0	0	0.001	0.001	0	1	1
QYM36_000080	90	88	110	52	22.2	20.82	15.53	13.07	21.51	14.3	-0.588992	0.00046047	0.00128225
QYM36_000081	0	0	0	0	0	0	0	0	0.001	0.001	0	1	1
QYM36_000082	0	0	0	0	0	0	0	0	0.001	0.001	0	1	1
QYM36_000083	0	0	0	0	0	0	0	0	0.001	0.001	0	1	1
QYM36_000084	0	0	1	0	0	0	0.14	0	0.001	0.07	6.12928	1	1
QYM36_000085	0	0	0	0	0	0	0	0	0.001	0.001	0	1	1
QYM36_000086	0	0	0	0	0	0	0	0	0.001	0.001	0	1	1
QYM36_000087	0	0	0	0	0	0	0	0	0.001	0.001	0	1	1
QYM36_000088	161	96	203	114	39.71	22.72	28.67	28.64	31.215	28.655	-0.123453	0.355463	0.501747
QYM36_000089	456	466	827	478	112.46	110.26	116.79	120.1	111.36	118.445	0.0889862	0.183966	0.291012
QYM36_000090	373	609	833	799	91.99	144.1	117.63	200.75	118.045	159.19	0.431413	1.63776e-10	8.41265e-10
QYM36_000091	20	17	43	18	4.93	4.02	6.07	4.52	4.475	5.295	0.242743	0.40747	0.559001
QYM36_000092	417	452	1301	610	102.85	106.95	183.72	153.27	104.9	168.495	0.683691	4.82531e-32	5.7527e-31
QYM36_000093	0	0	0	0	0	0	0	0	0.001	0.001	0	1	1
QYM36_000094	0	0	0	0	0	0	0	0	0.001	0.001	0	1	1
QYM36_000095	37	27	50	19	9.13	6.39	7.06	4.77	7.76	5.915	-0.391678	0.185385	0.292679
QYM36_000096	274	363	471	257	67.58	85.89	66.51	64.57	76.735	65.54	-0.227509	0.00498737	0.0116776
QYM36_000097	0	0	0	0	0	0	0	0	0.001	0.001	0	1	1
QYM36_000098	124	176	437	244	30.58	41.64	61.71	61.31	36.11	61.51	0.768423	1.19192e-14	7.88685e-14
QYM36_000099	0	0	0	0	0	0	0	0	0.001	0.001	0	1	1
QYM36_000100	0	2	0	0	0	0.47	0	0	0.235	0.001	-7.87652	0.500012	0.637
QYM36_000101	0	0	0	0	0	0	0	0	0.001	0.001	0	1	1
QYM36_000102	0	0	0	0	0	0	0	0	0.001	0.001	0	1	1
QYM36_000103	13	11	14	5	3.21	2.6	1.98	1.26	2.905	1.62	-0.842544	0.0885961	0.154782
QYM36_000104	6269	7359	11048	6148	1546.13	1741.26	1560.16	1544.72	1643.69	1552.44	-0.0824051	0.000198419	0.000580416
QYM36_000105	469	516	654	398	115.67	122.09	92.36	100	118.88	96.18	-0.305697	2.36588e-06	8.62854e-06
QYM36_000106	0	0	0	0	0	0	0	0	0.001	0.001	0	1	1
QYM36_000107	341	264	550	342	84.1	62.47	77.67	85.93	73.285	81.8	0.158583	0.0531394	0.0992341
QYM36_000108	0	0	0	0	0	0	0	0	0.001	0.001	0	1	1
QYM36_000109	0	0	0	0	0	0	0	0	0.001	0.001	0	1	1
QYM36_000110	0	2	0	0	0	0.47	0	0	0.235	0.001	-7.87652	0.500012	0.637
QYM36_000111	0	0	0	0	0	0	0	0	0.001	0.001	0	1	1
QYM36_000112	0	0	0	0	0	0	0	0	0.001	0.001	0	1	1
QYM36_000113	931	892	1779	896	229.61	211.06	251.22	225.13	220.335	238.175	0.112323	0.00873991	0.0194465
QYM36_000114	0	0	0	0	0	0	0	0	0.001	0.001	0	1	1
QYM36_000115	1	0	0	0	0.25	0	0	0	0.125	0.001	-6.96578	1	1
QYM36_000116	0	0	0	0	0	0	0	0	0.001	0.001	0	1	1
QYM36_000117	0	0	0	0	0	0	0	0	0.001	0.001	0	1	1
QYM36_000118	25	47	155	73	6.17	11.12	21.89	18.34	8.645	20.115	1.21833	4.81051e-11	2.55278e-10
QYM36_000119	0	0	0	0	0	0	0	0	0.001	0.001	0	1	1
QYM36_000120	0	0	0	0	0	0	0	0	0.001	0.001	0	1	1
QYM36_000121	0	0	0	0	0	0	0	0	0.001	0.001	0	1	1
QYM36_000122	9	6	20	16	2.22	1.42	2.82	4.02	1.82	3.42	0.910058	0.0445135	0.0846372
QYM36_000123	0	0	0	0	0	0	0	0	0.001	0.001	0	1	1
QYM36_000124	0	0	0	0	0	0	0	0	0.001	0.001	0	1	1
QYM36_000125	0	0	0	0	0	0	0	0	0.001	0.001	0	1	1
QYM36_000126	0	0	0	0	0	0	0	0	0.001	0.001	0	1	1
QYM36_000127	29	29	86	29	7.15	6.86	12.14	7.29	7.005	9.715	0.471829	0.0339308	0.0665
QYM36_000128	0	0	0	0	0	0	0	0	0.001	0.001	0	1	1
QYM36_000129	0	0	0	0	0	0	0	0	0.001	0.001	0	1	1
QYM36_000130	16	27	44	19	3.95	6.39	6.21	4.77	5.17	5.49	0.0866419	0.766894	0.881937
QYM36_000131	0	0	0	0	0	0	0	0	0.001	0.001	0	1	1
QYM36_000132	49	34	305	126	12.08	8.04	43.07	31.66	10.06	37.365	1.89306	5.78254e-36	7.63153e-35
QYM36_000133	548	457	412	182	135.15	108.13	58.18	45.73	121.64	51.955	-1.22728	2.51133e-57	5.00239e-56
QYM36_000134	0	0	0	0	0	0	0	0	0.001	0.001	0	1	1
QYM36_000135	51	51	166	82	12.58	12.07	23.44	20.6	12.325	22.02	0.837227	4.01393e-07	1.5756e-06
QYM36_000136	22	38	0	0	5.43	8.99	0	0	7.21	0.001	-12.8158	1.14016e-19	9.31191e-19
QYM36_000137	715	677	137	51	176.34	160.19	19.35	12.81	168.265	16.08	-3.3874	1.76285e-298	1.6308e-296
QYM36_000138	76	96	181	104	18.74	22.72	25.56	26.13	20.73	25.845	0.318165	0.0288806	0.0577192
QYM36_000139	238	248	603	380	58.7	58.68	85.15	95.48	58.69	90.315	0.621851	3.02495e-14	1.9598e-13
QYM36_000140	4	0	13	11	0.99	0	1.84	2.76	0.495	2.3	2.21613	0.00250164	0.00619998
QYM36_000141	439	421	660	339	108.27	99.62	93.2	85.18	103.945	89.19	-0.220866	0.00237641	0.00590634
QYM36_000142	1605	1663	2239	1146	395.84	393.49	316.18	287.94	394.665	302.06	-0.385793	1.04014e-22	9.30034e-22
QYM36_000143	0	0	0	0	0	0	0	0	0.001	0.001	0	1	1
QYM36_000144	0	0	0	0	0	0	0	0	0.001	0.001	0	1	1
QYM36_000145	12	5	27	15	2.96	1.18	3.81	3.77	2.07	3.79	0.872567	0.0441938	0.0841291
QYM36_000146	0	5	8	2	0	1.18	1.13	0.5	0.59	0.815	0.466085	0.790564	0.902363
QYM36_000147	469	450	1459	760	115.67	106.48	206.04	190.95	111.075	198.495	0.837569	8.1009e-51	1.43534e-49
QYM36_000148	68	52	77	33	16.77	12.3	10.87	8.29	14.535	9.58	-0.601434	0.00335152	0.00811226
QYM36_000149	75	89	180	85	18.5	21.06	25.42	21.36	19.78	23.39	0.241849	0.0853534	0.149742
QYM36_000150	57	30	63	45	14.06	7.1	8.9	11.31	10.58	10.105	-0.0662703	0.718965	0.839767
QYM36_000151	68	54	157	61	16.77	12.78	22.17	15.33	14.775	18.75	0.343732	0.0227139	0.0461813
QYM36_000152	81	131	92	33	19.98	31	12.99	8.29	25.49	10.64	-1.26043	5.04403e-14	3.22878e-13
QYM36_000153	0	0	0	0	0	0	0	0	0.001	0.001	0	1	1
QYM36_000154	0	0	0	0	0	0	0	0	0.001	0.001	0	1	1
QYM36_000155	161	194	479	211	39.71	45.9	67.64	53.02	42.805	60.33	0.495096	6.07696e-08	2.56882e-07
QYM36_000156	290	265	3542	1503	71.52	62.7	500.19	377.64	67.11	438.915	2.70934	0	0
QYM36_000157	27	14	21	10	6.66	3.31	2.97	2.51	4.985	2.74	-0.863418	0.0170918	0.0358258
QYM36_000158	61	75	101	43	15.04	17.75	14.26	10.8	16.395	12.53	-0.387869	0.0459338	0.0871311
QYM36_000159	46	30	105	55	11.35	7.1	14.83	13.82	9.225	14.325	0.634914	0.00136385	0.00353015
QYM36_000160	831	990	1292	820	204.95	234.25	182.45	206.03	219.6	194.24	-0.177038	0.000116382	0.000350786
QYM36_000161	0	0	0	0	0	0	0	0	0.001	0.001	0	1	1
QYM36_000162	0	2	0	0	0	0.47	0	0	0.235	0.001	-7.87652	0.500012	0.637
QYM36_000163	0	0	0	0	0	0	0	0	0.001	0.001	0	1	1
QYM36_000164	0	0	0	0	0	0	0	0	0.001	0.001	0	1	1
QYM36_000165	0	0	0	0	0	0	0	0	0.001	0.001	0	1	1
QYM36_000166	0	0	0	0	0	0	0	0	0.001	0.001	0	1	1
QYM36_000167	0	0	0	0	0	0	0	0	0.001	0.001	0	1	1
QYM36_000168	0	0	0	0	0	0	0	0	0.001	0.001	0	1	1
QYM36_000169	0	0	0	0	0	0	0	0	0.001	0.001	0	1	1
QYM36_000170	6	5	21	6	1.48	1.18	2.97	1.51	1.33	2.24	0.752072	0.175654	0.280633
QYM36_000171	0	0	0	0	0	0	0	0	0.001	0.001	0	1	1
QYM36_000172	7	31	58	38	1.73	7.34	8.19	9.55	4.535	8.87	0.967832	0.000526393	0.00145154
QYM36_000173	0	0	0	0	0	0	0	0	0.001	0.001	0	1	1
QYM36_000174	31	30	55	34	7.65	7.1	7.77	8.54	7.375	8.155	0.145042	0.619081	0.75119
QYM36_000175	51	59	144	60	12.58	13.96	20.34	15.08	13.27	17.71	0.416396	0.0108434	0.0237641
QYM36_000176	0	0	0	0	0	0	0	0	0.001	0.001	0	1	1
QYM36_000177	633	790	1508	619	156.12	186.93	212.95	155.53	171.525	184.24	0.103167	0.0132538	0.0284822
QYM36_000178	0	0	0	0	0	0	0	0	0.001	0.001	0	1	1
QYM36_000179	0	4	2	3	0	0.95	0.28	0.75	0.475	0.515	0.116645	1	1
QYM36_000180	0	0	0	0	0	0	0	0	0.001	0.001	0	1	1
QYM36_000181	0	0	0	0	0	0	0	0	0.001	0.001	0	1	1
QYM36_000182	109	116	296	126	26.88	27.45	41.8	31.66	27.165	36.73	0.43521	0.000134319	0.00040208
QYM36_000183	0	0	0	0	0	0	0	0	0.001	0.001	0	1	1
QYM36_000184	0	0	0	0	0	0	0	0	0.001	0.001	0	1	1
QYM36_000185	68	48	229	96	16.77	11.36	32.34	24.12	14.065	28.23	1.00512	8.03495e-12	4.49705e-11
QYM36_000186	15	17	31	11	3.7	4.02	4.38	2.76	3.86	3.57	-0.112677	0.905058	1
QYM36_000187	0	0	0	0	0	0	0	0	0.001	0.001	0	1	1
QYM36_000188	4	2	0	2	0.99	0.47	0	0.5	0.73	0.25	-1.54597	0.179737	0.285213
QYM36_000189	25	26	39	30	6.17	6.15	5.51	7.54	6.16	6.525	0.0830476	0.926812	1
QYM36_000190	0	0	0	0	0	0	0	0	0.001	0.001	0	1	1
QYM36_000191	0	0	0	0	0	0	0	0	0.001	0.001	0	1	1
QYM36_000192	0	0	0	0	0	0	0	0	0.001	0.001	0	1	1
QYM36_000193	506	620	3048	2426	124.8	146.7	430.43	609.55	135.75	519.99	1.93753	0	0
QYM36_000194	1424	1413	3715	1708	351.2	334.34	524.62	429.15	342.77	476.885	0.476401	2.91882e-42	4.36734e-41
QYM36_000195	0	0	0	0	0	0	0	0	0.001	0.001	0	1	1
QYM36_000196	65	65	157	57	16.03	15.38	22.17	14.32	15.705	18.245	0.216277	0.121755	0.204898
QYM36_000197	0	0	0	0	0	0	0	0	0.001	0.001	0	1	1
QYM36_000198	0	0	0	0	0	0	0	0	0.001	0.001	0	1	1
QYM36_000199	0	1	16	1	0	0.24	2.26	0.25	0.12	1.255	3.38658	0.000978486	0.00258485
QYM36_000200	0	0	0	0	0	0	0	0	0.001	0.001	0	1	1
QYM36_000201	0	0	0	0	0	0	0	0	0.001	0.001	0	1	1
QYM36_000202	1	4	0	2	0.25	0.95	0	0.5	0.6	0.25	-1.26303	0.453166	0.609607
QYM36_000203	215	225	417	209	53.03	53.24	58.89	52.51	53.135	55.7	0.0680149	0.405241	0.556424
QYM36_000204	91	103	329	142	22.44	24.37	46.46	35.68	23.405	41.07	0.811268	5.88571e-12	3.33489e-11
QYM36_000205	0	0	0	0	0	0	0	0	0.001	0.001	0	1	1
QYM36_000206	465	529	533	320	114.68	125.17	75.27	80.4	119.925	77.835	-0.623641	1.11896e-19	9.14654e-19
QYM36_000207	31	14	70	18	7.65	3.31	9.89	4.52	5.48	7.205	0.394823	0.0880431	0.153955
QYM36_000208	0	0	0	0	0	0	0	0	0.001	0.001	0	1	1
QYM36_000209	111	146	109	102	27.38	34.55	15.39	25.63	30.965	20.51	-0.594311	2.1166e-06	7.74926e-06
QYM36_000210	0	0	0	0	0	0	0	0	0.001	0.001	0	1	1
QYM36_000211	0	0	0	0	0	0	0	0	0.001	0.001	0	1	1
QYM36_000212	0	0	0	0	0	0	0	0	0.001	0.001	0	1	1
QYM36_000213	0	0	0	0	0	0	0	0	0.001	0.001	0	1	1
QYM36_000214	0	0	0	0	0	0	0	0	0.001	0.001	0	1	1
QYM36_000215	60	106	82	35	14.8	25.08	11.58	8.79	19.94	10.185	-0.969219	8.08291e-08	3.38406e-07
QYM36_000216	280	348	481	206	69.06	82.34	67.93	51.76	75.7	59.845	-0.339063	0.000138244	0.000413185
QYM36_000217	311	323	469	238	76.7	76.43	66.23	59.8	76.565	63.015	-0.28099	0.000882015	0.00235066
QYM36_000218	0	0	0	0	0	0	0	0	0.001	0.001	0	1	1
QYM36_000219	0	0	0	0	0	0	0	0	0.001	0.001	0	1	1
QYM36_000220	1199	1321	2366	1516	295.71	312.57	334.12	380.9	304.14	357.51	0.233248	2.36781e-08	1.0336e-07
QYM36_000221	965	1146	1767	904	238	271.16	249.53	227.14	254.58	238.335	-0.0951283	0.0512422	0.0961203
QYM36_000222	112	159	459	128	27.62	37.62	64.82	32.16	32.62	48.49	0.57193	2.49902e-09	1.1809e-08
QYM36_000223	21	10	30	15	5.18	2.37	4.24	3.77	3.775	4.005	0.0853256	0.815287	0.922701
QYM36_000224	0	0	0	0	0	0	0	0	0.001	0.001	0	1	1
QYM36_000225	0	0	0	0	0	0	0	0	0.001	0.001	0	1	1
QYM36_000226	13	15	6	4	3.21	3.55	0.85	1.01	3.38	0.93	-1.86172	0.000295989	0.000844017
QYM36_000227	55	64	92	53	13.56	15.14	12.99	13.32	14.35	13.155	-0.125439	0.534164	0.671
QYM36_000228	692	592	1459	654	170.67	140.08	206.04	164.32	155.375	185.18	0.253174	2.56384e-07	1.02352e-06
QYM36_000229	0	2	1	3	0	0.47	0.14	0.75	0.235	0.445	0.921145	0.687523	0.808737
QYM36_000230	32	21	44	20	7.89	4.97	6.21	5.03	6.43	5.62	-0.194249	0.573199	0.708381
QYM36_000231	439	410	771	330	108.27	97.01	108.88	82.91	102.64	95.895	-0.0980656	0.296285	0.429477
QYM36_000232	16	25	30	6	3.95	5.92	4.24	1.51	4.935	2.875	-0.779488	0.0475971	0.0900732
QYM36_000233	132	168	368	182	32.56	39.75	51.97	45.73	36.155	48.85	0.434163	2.09626e-05	6.92826e-05
QYM36_000234	0	0	0	0	0	0	0	0	0.001	0.001	0	1	1
QYM36_000235	41	38	96	53	10.11	8.99	13.56	13.32	9.55	13.44	0.49296	0.0178703	0.0373599
QYM36_000236	0	0	0	0	0	0	0	0	0.001	0.001	0	1	1
QYM36_000237	137	118	276	178	33.79	27.92	38.98	44.72	30.855	41.85	0.439723	0.000170156	0.00050418
QYM36_000238	156	197	60	35	38.47	46.61	8.47	8.79	42.54	8.63	-2.30139	3.57929e-52	6.54683e-51
QYM36_000239	0	0	0	0	0	0	0	0	0.001	0.001	0	1	1
QYM36_000240	5	6	0	3	1.23	1.42	0	0.75	1.325	0.375	-1.82103	0.0351896	0.0685897
QYM36_000241	167	190	680	289	41.19	44.96	96.03	72.61	43.075	84.32	0.969024	8.44895e-30	9.39738e-29
QYM36_000242	22	17	37	26	5.43	4.02	5.23	6.53	4.725	5.88	0.315502	0.368801	0.516933
QYM36_000243	742	883	967	525	183	208.93	136.56	131.91	195.965	134.235	-0.545835	6.99479e-24	6.50841e-23
QYM36_000244	288	314	691	388	71.03	74.3	97.58	97.49	72.665	97.535	0.424659	1.36986e-08	6.09595e-08
QYM36_000245	171	176	448	264	42.17	41.64	63.27	66.33	41.905	64.8	0.628871	4.88084e-11	2.58583e-10
QYM36_000246	0	0	0	0	0	0	0	0	0.001	0.001	0	1	1
QYM36_000247	17	14	8	6	4.19	3.31	1.13	1.51	3.75	1.32	-1.50635	0.00165138	0.00422889
QYM36_000248	165	104	270	206	40.69	24.61	38.13	51.76	32.65	44.945	0.461078	7.88055e-05	0.000243165
QYM36_000249	9	17	23	9	2.22	4.02	3.25	2.26	3.12	2.755	-0.179494	0.787849	0.900653
QYM36_000250	434	396	2673	1043	107.04	93.7	377.47	262.06	100.37	319.765	1.67168	6.41857e-255	5.10356e-253
QYM36_000251	55	36	178	85	13.56	8.52	25.14	21.36	11.04	23.25	1.07449	1.02689e-10	5.3346e-10
QYM36_000252	87	70	400	207	21.46	16.56	56.49	52.01	19.01	54.25	1.51286	8.93463e-37	1.20056e-35
QYM36_000253	31	63	87	44	7.65	14.91	12.29	11.06	11.28	11.675	0.0496555	0.838745	0.943616
QYM36_000254	0	0	0	0	0	0	0	0	0.001	0.001	0	1	1
QYM36_000255	79	74	258	113	19.48	17.51	36.43	28.39	18.495	32.41	0.809304	1.14611e-09	5.53829e-09
QYM36_000256	9	17	8	5	2.22	4.02	1.13	1.26	3.12	1.195	-1.38454	0.00645252	0.0147916
QYM36_000257	0	0	0	0	0	0	0	0	0.001	0.001	0	1	1
QYM36_000258	21	30	54	26	5.18	7.1	7.63	6.53	6.14	7.08	0.205511	0.475112	0.633285
QYM36_000259	27	25	50	28	6.66	5.92	7.06	7.04	6.29	7.05	0.164563	0.592263	0.726169
QYM36_000260	0	0	0	0	0	0	0	0	0.001	0.001	0	1	1
QYM36_000261	0	0	0	0	0	0	0	0	0.001	0.001	0	1	1
QYM36_000262	969	1020	1566	948	238.99	241.35	221.15	238.19	240.17	229.67	-0.0644935	0.126426	0.209534
QYM36_000263	0	0	0	0	0	0	0	0	0.001	0.001	0	1	1
QYM36_000264	68	78	93	43	16.77	18.46	13.13	10.8	17.615	11.965	-0.557984	0.00259275	0.00640596
QYM36_000265	0	0	2	0	0	0	0.28	0	0.001	0.14	7.12928	0.500012	0.637
QYM36_000266	363	308	647	310	89.53	72.88	91.37	77.89	81.205	84.63	0.0596006	0.321246	0.460707
QYM36_000267	0	0	0	0	0	0	0	0	0.001	0.001	0	1	1
QYM36_000268	54	63	84	25	13.32	14.91	11.86	6.28	14.115	9.07	-0.638055	0.00358105	0.00860472
QYM36_000269	0	0	0	0	0	0	0	0	0.001	0.001	0	1	1
QYM36_000270	0	0	0	0	0	0	0	0	0.001	0.001	0	1	1
QYM36_000271	0	0	0	0	0	0	0	0	0.001	0.001	0	1	1
QYM36_000272	0	0	0	0	0	0	0	0	0.001	0.001	0	1	1
QYM36_000273	0	0	0	0	0	0	0	0	0.001	0.001	0	1	1
QYM36_000274	0	0	0	0	0	0	0	0	0.001	0.001	0	1	1
QYM36_000275	0	0	0	0	0	0	0	0	0.001	0.001	0	1	1
QYM36_000276	614	613	944	596	151.43	145.05	133.31	149.75	148.24	141.53	-0.0668269	0.187116	0.295315
QYM36_000277	10	16	1	2	2.47	3.79	0.14	0.5	3.13	0.32	-3.29002	8.75106e-07	3.32914e-06
QYM36_000278	0	0	0	0	0	0	0	0	0.001	0.001	0	1	1
QYM36_000279	14	10	43	16	3.45	2.37	6.07	4.02	2.91	5.045	0.793835	0.0221605	0.0452475
QYM36_000280	0	0	0	0	0	0	0	0	0.001	0.001	0	1	1
QYM36_000281	113	127	408	166	27.87	30.05	57.62	41.71	28.96	49.665	0.778168	1.69754e-13	1.05436e-12
QYM36_000282	105	88	250	131	25.9	20.82	35.3	32.91	23.36	34.105	0.545943	1.39984e-05	4.72224e-05
QYM36_000283	13	42	15	10	3.21	9.94	2.12	2.51	6.575	2.315	-1.50598	8.75301e-06	3.00975e-05
QYM36_000284	35	56	41	29	8.63	13.25	5.79	7.29	10.94	6.54	-0.74225	0.00114865	0.0030022
QYM36_000285	4	1	3	1	0.99	0.24	0.42	0.25	0.615	0.335	-0.876425	0.507862	0.644099
QYM36_000286	0	0	0	0	0	0	0	0	0.001	0.001	0	1	1
QYM36_000287	503	661	781	599	124.06	156.4	110.29	150.5	140.23	130.395	-0.104906	0.0256125	0.0516058
QYM36_000288	0	0	0	0	0	0	0	0	0.001	0.001	0	1	1
QYM36_000289	741	681	1210	754	182.75	161.14	170.87	189.45	171.945	180.16	0.0673316	0.267387	0.394985
QYM36_000290	48	100	97	53	11.84	23.66	13.7	13.32	17.75	13.51	-0.393791	0.0262775	0.052835
QYM36_000291	387	538	627	299	95.45	127.3	88.54	75.13	111.375	81.835	-0.444636	5.40145e-10	2.66773e-09
QYM36_000292	0	0	0	0	0	0	0	0	0.001	0.001	0	1	1
QYM36_000293	296	364	481	330	73	86.13	67.93	82.91	79.565	75.42	-0.0771868	0.214113	0.33124
QYM36_000294	350	414	647	409	86.32	97.96	91.37	102.76	92.14	97.065	0.0751236	0.376624	0.524689
QYM36_000295	228	216	544	307	56.23	51.11	76.82	77.14	53.67	76.98	0.520368	1.13013e-09	5.46657e-09
QYM36_000296	0	0	0	0	0	0	0	0	0.001	0.001	0	1	1
QYM36_000297	3	1	13	2	0.74	0.24	1.84	0.5	0.49	1.17	1.25565	0.143548	0.234957
QYM36_000298	506	529	470	247	124.8	125.17	66.37	62.06	124.985	64.215	-0.960773	1.41217e-40	2.06796e-39
QYM36_000299	14	4	16	2	3.45	0.95	2.26	0.5	2.2	1.38	-0.672835	0.391731	0.540561
QYM36_000300	340	558	525	316	83.85	132.03	74.14	79.4	107.94	76.77	-0.491615	2.56565e-12	1.48879e-11
QYM36_000301	0	0	0	0	0	0	0	0	0.001	0.001	0	1	1
QYM36_000302	0	0	0	0	0	0	0	0	0.001	0.001	0	1	1
QYM36_000303	0	0	8	3	0	0	1.13	0.75	0.001	0.94	9.87652	0.00390977	0.00932702
QYM36_000304	205	308	476	238	50.56	72.88	67.22	59.8	61.72	63.51	0.0412457	0.566278	0.701902
QYM36_000305	113	70	177	105	27.87	16.56	25	26.38	22.215	25.69	0.209673	0.146083	0.238537
QYM36_000306	28	32	45	31	6.91	7.57	6.35	7.79	7.24	7.07	-0.0342795	0.86263	0.964706
QYM36_000307	0	0	0	0	0	0	0	0	0.001	0.001	0	1	1
QYM36_000308	198	326	555	221	48.83	77.14	78.38	55.53	62.985	66.955	0.0881835	0.170171	0.27287
QYM36_000309	3	7	16	6	0.74	1.66	2.26	1.51	1.2	1.885	0.65153	0.361776	0.508569
QYM36_000310	0	0	0	0	0	0	0	0	0.001	0.001	0	1	1
QYM36_000311	213	198	77	39	52.53	46.85	10.87	9.8	49.69	10.335	-2.26542	2.94754e-59	6.00812e-58
QYM36_000312	0	0	0	0	0	0	0	0	0.001	0.001	0	1	1
QYM36_000313	0	0	0	0	0	0	0	0	0.001	0.001	0	1	1
QYM36_000314	0	0	0	1	0	0	0	0.25	0.001	0.125	6.96578	1	1
QYM36_000315	421	314	604	383	103.83	74.3	85.29	96.23	89.065	90.76	0.027198	0.811052	0.920397
QYM36_000316	0	0	0	0	0	0	0	0	0.001	0.001	0	1	1
QYM36_000317	0	0	0	0	0	0	0	0	0.001	0.001	0	1	1
QYM36_000318	262	288	544	284	64.62	68.15	76.82	71.36	66.385	74.09	0.158422	0.0454481	0.0862269
QYM36_000319	2238	2286	1676	1315	551.96	540.9	236.68	330.4	546.43	283.54	-0.946484	2.41402e-159	1.23539e-157
QYM36_000320	2	3	0	0	0.49	0.71	0	0	0.6	0.001	-9.22882	0.0625156	0.114412
QYM36_000321	0	0	0	0	0	0	0	0	0.001	0.001	0	1	1
QYM36_000322	194	240	304	149	47.85	56.79	42.93	37.44	52.32	40.185	-0.380705	0.000239277	0.00069194
QYM36_000323	0	0	0	0	0	0	0	0	0.001	0.001	0	1	1
QYM36_000324	0	0	0	0	0	0	0	0	0.001	0.001	0	1	1
QYM36_000325	0	0	0	0	0	0	0	0	0.001	0.001	0	1	1
QYM36_000326	0	0	0	0	0	0	0	0	0.001	0.001	0	1	1
QYM36_000327	232	283	387	214	57.22	66.96	54.65	53.77	62.09	54.21	-0.195802	0.0311322	0.061681
QYM36_000328	0	0	0	0	0	0	0	0	0.001	0.001	0	1	1
QYM36_000329	0	0	0	0	0	0	0	0	0.001	0.001	0	1	1
QYM36_000330	77	71	121	81	18.99	16.8	17.09	20.35	17.895	18.72	0.0650239	0.787808	0.900653
QYM36_000331	0	0	0	0	0	0	0	0	0.001	0.001	0	1	1
QYM36_000332	179	217	353	158	44.15	51.35	49.85	39.7	47.75	44.775	-0.0928073	0.481752	0.637
QYM36_000333	0	0	0	0	0	0	0	0	0.001	0.001	0	1	1
QYM36_000334	641	558	1487	777	158.09	132.03	209.99	195.23	145.06	202.61	0.482056	2.62336e-20	2.19282e-19
QYM36_000335	0	0	0	0	0	0	0	0	0.001	0.001	0	1	1
QYM36_000336	3	0	0	0	0.74	0	0	0	0.37	0.001	-8.53138	0.250019	0.373398
QYM36_000337	0	0	0	0	0	0	0	0	0.001	0.001	0	1	1
QYM36_000338	0	0	0	0	0	0	0	0	0.001	0.001	0	1	1
QYM36_000339	95	118	160	95	23.43	27.92	22.59	23.87	25.675	23.23	-0.144375	0.284163	0.41606
QYM36_000340	0	0	0	0	0	0	0	0	0.001	0.001	0	1	1
QYM36_000341	0	0	0	0	0	0	0	0	0.001	0.001	0	1	1
QYM36_000342	40	27	14	37	9.87	6.39	1.98	9.3	8.13	5.64	-0.52756	0.0188746	0.0392887
QYM36_000343	0	0	0	0	0	0	0	0	0.001	0.001	0	1	1
QYM36_000344	183	190	188	150	45.13	44.96	26.55	37.69	45.045	32.12	-0.487895	2.56652e-06	9.32495e-06
QYM36_000345	46	55	115	48	11.35	13.01	16.24	12.06	12.18	14.15	0.216288	0.208142	0.324086
QYM36_000346	23	19	147	100	5.67	4.5	20.76	25.13	5.085	22.945	2.17386	3.38133e-25	3.26625e-24
QYM36_000347	107	88	231	92	26.39	20.82	32.62	23.12	23.605	27.87	0.239621	0.0436466	0.0832356
QYM36_000348	0	0	0	0	0	0	0	0	0.001	0.001	0	1	1
QYM36_000349	20	4	55	21	4.93	0.95	7.77	5.28	2.94	6.525	1.15016	0.000226159	0.000655187
QYM36_000350	0	0	0	0	0	0	0	0	0.001	0.001	0	1	1
QYM36_000351	104	134	247	139	25.65	31.71	34.88	34.92	28.68	34.9	0.283182	0.0208222	0.0428514
QYM36_000352	397	440	370	316	97.91	104.11	52.25	79.4	101.01	65.825	-0.617791	6.29736e-18	4.75938e-17
QYM36_000353	0	0	0	0	0	0	0	0	0.001	0.001	0	1	1
QYM36_000354	45	63	87	47	11.1	14.91	12.29	11.81	13.005	12.05	-0.110033	0.602925	0.737209
QYM36_000355	8	13	41	13	1.97	3.08	5.79	3.27	2.525	4.53	0.843228	0.0155203	0.0328973
QYM36_000356	147	160	506	252	36.25	37.86	71.46	63.32	37.055	67.39	0.862866	1.15429e-19	9.41932e-19
QYM36_000357	27	28	121	40	6.66	6.63	17.09	10.05	6.645	13.57	1.03008	1.20113e-06	4.51761e-06
QYM36_000358	279	203	361	118	68.81	48.03	50.98	29.65	58.42	40.315	-0.535146	4.61368e-07	1.80074e-06
QYM36_000359	15	11	39	18	3.7	2.6	5.51	4.52	3.15	5.015	0.670898	0.0537766	0.100307
QYM36_000360	0	0	0	0	0	0	0	0	0.001	0.001	0	1	1
QYM36_000361	0	0	0	0	0	0	0	0	0.001	0.001	0	1	1
QYM36_000362	1355	1282	2335	1301	334.19	303.34	329.74	326.88	318.765	328.31	0.0425655	0.275486	0.405639
QYM36_000363	269	286	531	241	66.34	67.67	74.99	60.55	67.005	67.77	0.016378	0.679102	0.804141
QYM36_000364	0	0	0	0	0	0	0	0	0.001	0.001	0	1	1
QYM36_000365	0	0	0	0	0	0	0	0	0.001	0.001	0	1	1
QYM36_000366	0	0	0	0	0	0	0	0	0.001	0.001	0	1	1
QYM36_000367	2539	1976	4056	2576	626.2	467.55	572.78	647.24	546.875	610.01	0.157622	1.80456e-06	6.67244e-06
QYM36_000368	0	0	0	0	0	0	0	0	0.001	0.001	0	1	1
QYM36_000369	0	0	0	0	0	0	0	0	0.001	0.001	0	1	1
QYM36_000370	0	0	0	0	0	0	0	0	0.001	0.001	0	1	1
QYM36_000371	0	0	0	0	0	0	0	0	0.001	0.001	0	1	1
QYM36_000372	0	0	0	0	0	0	0	0	0.001	0.001	0	1	1
QYM36_000373	90	62	74	45	22.2	14.67	10.45	11.31	18.435	10.88	-0.760769	1.89341e-05	6.28371e-05
QYM36_000374	27	70	45	22	6.66	16.56	6.35	5.53	11.61	5.94	-0.966833	5.5515e-05	0.000174831
QYM36_000375	0	0	0	0	0	0	0	0	0.001	0.001	0	1	1
QYM36_000376	0	0	0	0	0	0	0	0	0.001	0.001	0	1	1
QYM36_000377	0	0	0	0	0	0	0	0	0.001	0.001	0	1	1
QYM36_000378	637	550	884	438	157.1	130.14	124.84	110.05	143.62	117.445	-0.290271	4.14068e-06	1.47655e-05
QYM36_000379	0	0	0	0	0	0	0	0	0.001	0.001	0	1	1
QYM36_000380	1	0	2	0	0.25	0	0.28	0	0.125	0.14	0.163499	1	1
QYM36_000381	0	0	0	0	0	0	0	0	0.001	0.001	0	1	1
QYM36_000382	0	0	0	0	0	0	0	0	0.001	0.001	0	1	1
QYM36_000383	20	58	44	22	4.93	13.72	6.21	5.53	9.325	5.87	-0.667743	0.00692732	0.0157896
QYM36_000384	0	0	0	0	0	0	0	0	0.001	0.001	0	1	1
QYM36_000385	0	0	0	0	0	0	0	0	0.001	0.001	0	1	1
QYM36_000386	0	0	0	0	0	0	0	0	0.001	0.001	0	1	1
QYM36_000387	0	0	0	0	0	0	0	0	0.001	0.001	0	1	1
QYM36_000388	0	0	0	0	0	0	0	0	0.001	0.001	0	1	1
QYM36_000389	0	0	0	0	0	0	0	0	0.001	0.001	0	1	1
QYM36_000390	0	0	0	0	0	0	0	0	0.001	0.001	0	1	1
QYM36_000391	27	36	79	46	6.66	8.52	11.16	11.56	7.59	11.36	0.581791	0.011017	0.0241225
QYM36_000392	85	59	234	130	20.96	13.96	33.04	32.66	17.46	32.85	0.91184	4.816e-11	2.55288e-10
QYM36_000393	0	0	2	0	0	0	0.28	0	0.001	0.14	7.12928	0.500012	0.637
QYM36_000394	6	2	4	6	1.48	0.47	0.56	1.51	0.975	1.035	0.0861566	1	1
QYM36_000395	0	0	0	0	0	0	0	0	0.001	0.001	0	1	1
QYM36_000396	0	0	0	0	0	0	0	0	0.001	0.001	0	1	1
QYM36_000397	0	0	0	0	0	0	0	0	0.001	0.001	0	1	1
QYM36_000398	0	1	14	3	0	0.24	1.98	0.75	0.12	1.365	3.50779	0.000978486	0.00258485
QYM36_000399	3	4	3	1	0.74	0.95	0.42	0.25	0.845	0.335	-1.33479	0.226627	0.346092
QYM36_000400	74	70	161	82	18.25	16.56	22.74	20.6	17.405	21.67	0.316197	0.0385756	0.0744873
QYM36_000401	65	93	162	78	16.03	22.01	22.88	19.6	19.02	21.24	0.159267	0.261935	0.388482
QYM36_000402	32	38	68	28	7.89	8.99	9.6	7.04	8.44	8.32	-0.0206595	1	1
QYM36_000403	59	95	109	56	14.55	22.48	15.39	14.07	18.515	14.73	-0.329937	0.0546157	0.101577
QYM36_000404	213	193	907	340	52.53	45.67	128.08	85.43	49.1	106.755	1.12051	1.71936e-47	2.89194e-46
QYM36_000405	0	0	0	0	0	0	0	0	0.001	0.001	0	1	1
QYM36_000406	57	59	99	55	14.06	13.96	13.98	13.82	14.01	13.9	-0.0113721	1	1
QYM36_000407	0	0	0	0	0	0	0	0	0.001	0.001	0	1	1
QYM36_000408	0	0	0	1	0	0	0	0.25	0.001	0.125	6.96578	1	1
QYM36_000409	54	60	149	81	13.32	14.2	21.04	20.35	13.76	20.695	0.588802	0.000336528	0.000952274
QYM36_000410	15	22	43	14	3.7	5.21	6.07	3.52	4.455	4.795	0.106105	0.672153	0.797482
QYM36_000411	0	0	0	0	0	0	0	0	0.001	0.001	0	1	1
QYM36_000412	0	0	0	0	0	0	0	0	0.001	0.001	0	1	1
QYM36_000413	0	0	0	0	0	0	0	0	0.001	0.001	0	1	1
QYM36_000414	12	30	139	37	2.96	7.1	19.63	9.3	5.03	14.465	1.52394	4.77873e-12	2.72532e-11
QYM36_000415	8	24	54	26	1.97	5.68	7.63	6.53	3.825	7.08	0.88829	0.00326097	0.00791667
QYM36_000416	0	0	0	0	0	0	0	0	0.001	0.001	0	1	1
QYM36_000417	0	0	0	0	0	0	0	0	0.001	0.001	0	1	1
QYM36_000418	167	205	346	193	41.19	48.51	48.86	48.49	44.85	48.675	0.118073	0.243161	0.367954
QYM36_000419	863	923	84	22	212.84	218.4	11.86	5.53	215.62	8.695	-4.63216	0	0
QYM36_000420	0	0	0	0	0	0	0	0	0.001	0.001	0	1	1
QYM36_000421	706	893	914	463	174.12	211.3	129.07	116.33	192.71	122.7	-0.651296	1.45256e-31	1.7022e-30
QYM36_000422	39	35	135	26	9.62	8.28	19.06	6.53	8.95	12.795	0.515621	0.00342707	0.00827191
QYM36_000423	0	0	0	0	0	0	0	0	0.001	0.001	0	1	1
QYM36_000424	2	0	0	0	0.49	0	0	0	0.245	0.001	-7.93664	0.500012	0.637
QYM36_000425	0	0	0	0	0	0	0	0	0.001	0.001	0	1	1
QYM36_000426	70	77	85	38	17.26	18.22	12	9.55	17.74	10.775	-0.719318	0.000137498	0.000411084
QYM36_000427	0	0	2	0	0	0	0.28	0	0.001	0.14	7.12928	0.500012	0.637
QYM36_000428	0	0	0	0	0	0	0	0	0.001	0.001	0	1	1
QYM36_000429	0	0	0	0	0	0	0	0	0.001	0.001	0	1	1
QYM36_000430	0	0	0	0	0	0	0	0	0.001	0.001	0	1	1
QYM36_000431	0	0	0	0	0	0	0	0	0.001	0.001	0	1	1
QYM36_000432	0	0	0	0	0	0	0	0	0.001	0.001	0	1	1
QYM36_000433	0	0	0	0	0	0	0	0	0.001	0.001	0	1	1
QYM36_000434	118	95	212	111	29.1	22.48	29.94	27.89	25.79	28.915	0.165006	0.204575	0.319152
QYM36_000435	0	0	0	0	0	0	0	0	0.001	0.001	0	1	1
QYM36_000436	134	268	163	215	33.05	63.41	23.02	54.02	48.23	38.52	-0.324323	0.00013717	0.000410231
QYM36_000437	2072	2382	2578	1490	511.02	563.62	364.06	374.37	537.32	369.215	-0.54132	8.29972e-56	1.61316e-54
QYM36_000438	2	4	7	3	0.49	0.95	0.99	0.75	0.72	0.87	0.273018	1	1
QYM36_000439	0	0	2	0	0	0	0.28	0	0.001	0.14	7.12928	0.500012	0.637
QYM36_000440	0	0	0	0	0	0	0	0	0.001	0.001	0	1	1
QYM36_000441	0	0	0	0	0	0	0	0	0.001	0.001	0	1	1
QYM36_000442	0	0	0	0	0	0	0	0	0.001	0.001	0	1	1
QYM36_000443	93	72	140	79	22.94	17.04	19.77	19.85	19.99	19.81	-0.0130496	1	1
QYM36_000444	21	25	13	12	5.18	5.92	1.84	3.02	5.55	2.43	-1.19153	0.000541038	0.00148809
QYM36_000445	0	0	0	0	0	0	0	0	0.001	0.001	0	1	1
QYM36_000446	693	649	809	483	170.92	153.56	114.24	121.36	162.24	117.8	-0.46179	1.47567e-15	1.01701e-14
QYM36_000447	4	2	12	8	0.99	0.47	1.69	2.01	0.73	1.85	1.34156	0.0639936	0.116717
QYM36_000448	0	0	0	0	0	0	0	0	0.001	0.001	0	1	1
QYM36_000449	15	16	35	16	3.7	3.79	4.94	4.02	3.745	4.48	0.258533	0.428658	0.583657
QYM36_000450	0	0	0	0	0	0	0	0	0.001	0.001	0	1	1
QYM36_000451	156	153	184	78	38.47	36.2	25.98	19.6	37.335	22.79	-0.712128	3.15337e-08	1.36231e-07
QYM36_000452	0	0	0	0	0	0	0	0	0.001	0.001	0	1	1
QYM36_000453	0	0	0	0	0	0	0	0	0.001	0.001	0	1	1
QYM36_000454	0	0	2	0	0	0	0.28	0	0.001	0.14	7.12928	0.500012	0.637
QYM36_000455	0	0	0	0	0	0	0	0	0.001	0.001	0	1	1
QYM36_000456	1058	985	745	728	260.94	233.07	105.21	182.91	247.005	144.06	-0.77787	1.2278e-59	2.52407e-58
QYM36_000457	340	475	254	152	83.85	112.39	35.87	38.19	98.12	37.03	-1.40585	7.05278e-60	1.46239e-58
QYM36_000458	215	285	403	217	53.03	67.44	56.91	54.52	60.235	55.715	-0.112536	0.231259	0.35216
QYM36_000459	0	0	0	0	0	0	0	0	0.001	0.001	0	1	1
QYM36_000460	0	0	0	0	0	0	0	0	0.001	0.001	0	1	1
QYM36_000461	0	0	0	0	0	0	0	0	0.001	0.001	0	1	1
QYM36_000462	0	0	0	0	0	0	0	0	0.001	0.001	0	1	1
QYM36_000463	0	2	0	0	0	0.47	0	0	0.235	0.001	-7.87652	0.500012	0.637
QYM36_000464	0	0	0	0	0	0	0	0	0.001	0.001	0	1	1
QYM36_000465	297	365	99	59	73.25	86.36	13.98	14.82	79.805	14.4	-2.47041	1.84558e-104	6.23028e-103
QYM36_000466	0	0	2	0	0	0	0.28	0	0.001	0.14	7.12928	0.500012	0.637
QYM36_000467	0	0	0	0	0	0	0	0	0.001	0.001	0	1	1
QYM36_000468	11	13	20	6	2.71	3.08	2.82	1.51	2.895	2.165	-0.419196	0.471146	0.628871
QYM36_000469	181	232	757	284	44.64	54.89	106.9	71.36	49.765	89.13	0.84078	5.92543e-26	5.87112e-25
QYM36_000470	282	228	565	253	69.55	53.95	79.79	63.57	61.75	71.68	0.215132	0.00438344	0.0103798
QYM36_000471	1265	1261	3695	1564	311.99	298.37	521.8	392.96	305.18	457.38	0.583733	1.61199e-59	3.29978e-58
QYM36_000472	69	59	126	73	17.02	13.96	17.79	18.34	15.49	18.065	0.22186	0.197399	0.309413
QYM36_000473	30113	31219	17131	9041	7426.81	7386.91	2419.18	2271.61	7406.86	2345.39	-1.65903	0	0
QYM36_000474	346	375	657	309	85.33	88.73	92.78	77.64	87.03	85.21	-0.03049	0.864797	0.966119
QYM36_000475	125	143	190	78	30.83	33.84	26.83	19.6	32.335	23.215	-0.478039	0.000485425	0.00134706
QYM36_000476	16	10	20	6	3.95	2.37	2.82	1.51	3.16	2.165	-0.545558	0.32254	0.462054
QYM36_000477	5	3	7	1	1.23	0.71	0.99	0.25	0.97	0.62	-0.645717	0.607307	0.739702
QYM36_000478	88	101	170	66	21.7	23.9	24.01	16.58	22.8	20.295	-0.167909	0.374712	0.522621
QYM36_000479	323	334	282	173	79.66	79.03	39.82	43.47	79.345	41.645	-0.929996	7.0601e-26	6.97384e-25
QYM36_000480	0	0	0	0	0	0	0	0	0.001	0.001	0	1	1
QYM36_000481	0	0	0	0	0	0	0	0	0.001	0.001	0	1	1
QYM36_000482	0	0	0	0	0	0	0	0	0.001	0.001	0	1	1
QYM36_000483	37	26	130	77	9.13	6.15	18.36	19.35	7.64	18.855	1.3033	4.50954e-11	2.39836e-10
QYM36_000484	250	302	614	305	61.66	71.46	86.71	76.63	66.56	81.67	0.295151	0.000114968	0.000346851
QYM36_000485	58	40	72	28	14.3	9.46	10.17	7.04	11.88	8.605	-0.465288	0.0516215	0.0967244
QYM36_000486	57	83	81	52	14.06	19.64	11.44	13.07	16.85	12.255	-0.459378	0.00897816	0.0199259
QYM36_000487	0	0	0	0	0	0	0	0	0.001	0.001	0	1	1
QYM36_000488	109	149	262	155	26.88	35.26	37	38.94	31.07	37.97	0.289338	0.0158664	0.0334614
QYM36_000489	0	0	0	0	0	0	0	0	0.001	0.001	0	1	1
QYM36_000490	0	0	0	0	0	0	0	0	0.001	0.001	0	1	1
QYM36_000491	0	0	0	0	0	0	0	0	0.001	0.001	0	1	1
QYM36_000492	0	0	0	0	0	0	0	0	0.001	0.001	0	1	1
QYM36_000493	0	0	0	0	0	0	0	0	0.001	0.001	0	1	1
QYM36_000494	0	0	0	0	0	0	0	0	0.001	0.001	0	1	1
QYM36_000495	0	0	0	0	0	0	0	0	0.001	0.001	0	1	1
QYM36_000496	0	0	0	0	0	0	0	0	0.001	0.001	0	1	1
QYM36_000497	0	0	0	0	0	0	0	0	0.001	0.001	0	1	1
QYM36_000498	189	119	4	8	46.61	28.16	0.56	2.01	37.385	1.285	-4.86262	1.8565e-90	5.51279e-89
QYM36_000499	0	0	0	0	0	0	0	0	0.001	0.001	0	1	1
QYM36_000500	0	0	0	0	0	0	0	0	0.001	0.001	0	1	1
QYM36_000501	0	0	0	0	0	0	0	0	0.001	0.001	0	1	1
QYM36_000502	0	0	0	0	0	0	0	0	0.001	0.001	0	1	1
QYM36_000503	0	0	0	0	0	0	0	0	0.001	0.001	0	1	1
QYM36_000504	0	0	0	0	0	0	0	0	0.001	0.001	0	1	1
QYM36_000505	0	0	0	0	0	0	0	0	0.001	0.001	0	1	1
QYM36_000506	0	0	0	0	0	0	0	0	0.001	0.001	0	1	1
QYM36_000507	6	5	5	2	1.48	1.18	0.71	0.5	1.33	0.605	-1.13642	0.237991	0.360868
QYM36_000508	20	25	39	40	4.93	5.92	5.51	10.05	5.425	7.78	0.520147	0.0854554	0.149894
QYM36_000509	51	53	113	55	12.58	12.54	15.96	13.82	12.56	14.89	0.245507	0.174555	0.279293
QYM36_000510	12	12	31	17	2.96	2.84	4.38	4.27	2.9	4.325	0.576647	0.148382	0.242045
QYM36_000511	0	0	0	0	0	0	0	0	0.001	0.001	0	1	1
QYM36_000512	475	543	1191	738	117.15	128.48	168.19	185.43	122.815	176.81	0.525713	1.53795e-19	1.25183e-18
QYM36_000513	0	0	0	0	0	0	0	0	0.001	0.001	0	1	1
QYM36_000514	0	0	0	0	0	0	0	0	0.001	0.001	0	1	1
QYM36_000515	0	0	0	0	0	0	0	0	0.001	0.001	0	1	1
QYM36_000516	0	0	0	0	0	0	0	0	0.001	0.001	0	1	1
QYM36_000517	0	0	0	0	0	0	0	0	0.001	0.001	0	1	1
QYM36_000518	0	0	0	0	0	0	0	0	0.001	0.001	0	1	1
QYM36_000519	0	0	0	0	0	0	0	0	0.001	0.001	0	1	1
QYM36_000520	0	0	0	2	0	0	0	0.5	0.001	0.25	7.96578	0.500012	0.637
QYM36_000521	0	0	0	0	0	0	0	0	0.001	0.001	0	1	1
QYM36_000522	0	0	0	0	0	0	0	0	0.001	0.001	0	1	1
QYM36_000523	85	48	318	141	20.96	11.36	44.91	35.43	16.16	40.17	1.31369	1.66103e-23	1.52053e-22
QYM36_000524	0	0	0	0	0	0	0	0	0.001	0.001	0	1	1
QYM36_000525	0	0	0	0	0	0	0	0	0.001	0.001	0	1	1
QYM36_000526	0	0	0	0	0	0	0	0	0.001	0.001	0	1	1
QYM36_000527	0	0	0	0	0	0	0	0	0.001	0.001	0	1	1
QYM36_000528	1135	1253	4797	2057	279.93	296.48	677.42	516.83	288.205	597.125	1.05094	4.25691e-201	2.73038e-199
QYM36_000529	0	0	0	0	0	0	0	0	0.001	0.001	0	1	1
QYM36_000530	0	0	0	0	0	0	0	0	0.001	0.001	0	1	1
QYM36_000531	70	58	180	96	17.26	13.72	25.42	24.12	15.49	24.77	0.677257	9.12252e-06	3.13009e-05
QYM36_000532	49	41	112	37	12.08	9.7	15.82	9.3	10.89	12.56	0.205833	0.20746	0.32313
QYM36_000533	1774	1899	3131	2168	437.52	449.33	442.15	544.72	443.425	493.435	0.15417	6.16464e-05	0.000192815
QYM36_000534	7	9	6	7	1.73	2.13	0.85	1.76	1.93	1.305	-0.564551	0.265105	0.392215
QYM36_000535	49	50	353	146	12.08	11.83	49.85	36.68	11.955	43.265	1.85559	4.13159e-40	5.93284e-39
QYM36_000536	2899	3058	4388	3127	714.98	723.57	619.66	785.68	719.275	702.67	-0.0336962	0.08273	0.145538
QYM36_000537	3	4	11	9	0.74	0.95	1.55	2.26	0.845	1.905	1.17277	0.075613	0.134685
QYM36_000538	225	245	490	297	55.49	57.97	69.2	74.62	56.73	71.91	0.342081	9.19251e-05	0.000280944
QYM36_000539	103	92	336	150	25.4	21.77	47.45	37.69	23.585	42.57	0.851967	3.52252e-13	2.15312e-12
QYM36_000540	0	0	0	0	0	0	0	0	0.001	0.001	0	1	1
QYM36_000541	0	0	0	0	0	0	0	0	0.001	0.001	0	1	1
QYM36_000542	0	0	0	0	0	0	0	0	0.001	0.001	0	1	1
QYM36_000543	4	1	1	2	0.99	0.24	0.14	0.5	0.615	0.32	-0.942515	0.507862	0.644099
QYM36_000544	78	90	663	233	19.24	21.3	93.63	58.54	20.27	76.085	1.90827	5.63901e-73	1.44675e-71
QYM36_000545	16	15	35	16	3.95	3.55	4.94	4.02	3.75	4.48	0.256608	0.428658	0.583657
QYM36_000546	145	114	327	161	35.76	26.97	46.18	40.45	31.365	43.315	0.465711	1.86077e-05	6.19034e-05
QYM36_000547	0	0	0	0	0	0	0	0	0.001	0.001	0	1	1
QYM36_000548	469	490	1014	447	115.67	115.94	143.19	112.31	115.805	127.75	0.141626	0.00894039	0.0198513
QYM36_000549	0	0	0	0	0	0	0	0	0.001	0.001	0	1	1
QYM36_000550	24	9	37	14	5.92	2.13	5.23	3.52	4.025	4.375	0.120294	0.737808	0.85606
QYM36_000551	16	11	8	10	3.95	2.6	1.13	2.51	3.275	1.82	-0.847556	0.0542134	0.100946
QYM36_000552	0	0	0	0	0	0	0	0	0.001	0.001	0	1	1
QYM36_000553	4129	4007	7402	4776	1018.34	948.12	1045.29	1200	983.23	1122.64	0.191301	4.85582e-13	2.94008e-12
QYM36_000554	46	31	68	36	11.35	7.34	9.6	9.05	9.345	9.325	-0.00309094	1	1
QYM36_000555	0	0	0	0	0	0	0	0	0.001	0.001	0	1	1
QYM36_000556	0	0	0	0	0	0	0	0	0.001	0.001	0	1	1
QYM36_000557	0	0	0	0	0	0	0	0	0.001	0.001	0	1	1
QYM36_000558	65	60	137	56	16.03	14.2	19.35	14.07	15.115	16.71	0.144731	0.302918	0.437397
QYM36_000559	0	0	0	0	0	0	0	0	0.001	0.001	0	1	1
QYM36_000560	0	0	0	0	0	0	0	0	0.001	0.001	0	1	1
QYM36_000561	1173	1747	1456	774	289.3	413.37	205.61	194.47	351.335	200.04	-0.812559	4.48678e-80	1.24044e-78
QYM36_000562	0	0	0	0	0	0	0	0	0.001	0.001	0	1	1
QYM36_000563	28	38	43	18	6.91	8.99	6.07	4.52	7.95	5.295	-0.586324	0.0387483	0.0747389
QYM36_000564	0	0	0	0	0	0	0	0	0.001	0.001	0	1	1
QYM36_000565	2347	2219	7264	3072	578.84	525.05	1025.8	771.86	551.945	898.83	0.703524	2.77421e-138	1.19155e-136
QYM36_000566	0	0	0	0	0	0	0	0	0.001	0.001	0	1	1
QYM36_000567	0	3	0	1	0	0.71	0	0.25	0.355	0.125	-1.50589	0.625019	0.752227
QYM36_000568	9	39	50	14	2.22	9.23	7.06	3.52	5.725	5.29	-0.114008	0.922787	1
QYM36_000569	0	0	0	0	0	0	0	0	0.001	0.001	0	1	1
QYM36_000570	0	0	0	0	0	0	0	0	0.001	0.001	0	1	1
QYM36_000571	50	37	100	43	12.33	8.75	14.12	10.8	10.54	12.46	0.241429	0.17759	0.283537
QYM36_000572	324	346	648	308	79.91	81.87	91.51	77.39	80.89	84.45	0.0621361	0.308814	0.444775
QYM36_000573	36	40	84	32	8.88	9.46	11.86	8.04	9.17	9.95	0.117775	0.50577	0.643143
QYM36_000574	0	0	0	0	0	0	0	0	0.001	0.001	0	1	1
QYM36_000575	0	0	0	0	0	0	0	0	0.001	0.001	0	1	1
QYM36_000576	0	0	0	0	0	0	0	0	0.001	0.001	0	1	1
QYM36_000577	39	33	93	58	9.62	7.81	13.13	14.57	8.715	13.85	0.668313	0.00160643	0.00412585
QYM36_000578	23	14	62	24	5.67	3.31	8.76	6.03	4.49	7.395	0.719835	0.00883131	0.0196317
QYM36_000579	0	0	0	0	0	0	0	0	0.001	0.001	0	1	1
QYM36_000580	14	46	203	80	3.45	10.88	28.67	20.1	7.165	24.385	1.76696	4.07926e-22	3.58416e-21
QYM36_000581	255	279	1136	468	62.89	66.02	160.42	117.59	64.455	139.005	1.10877	1.42045e-58	2.86501e-57
QYM36_000582	1509	2099	2971	1647	372.17	496.66	419.55	413.82	434.415	416.685	-0.0601168	0.088858	0.155183
QYM36_000583	13	14	16	14	3.21	3.31	2.26	3.52	3.26	2.89	-0.173802	0.689087	0.810081
QYM36_000584	21	31	37	9	5.18	7.34	5.23	2.26	6.26	3.745	-0.741197	0.0299578	0.0596243
QYM36_000585	0	0	0	0	0	0	0	0	0.001	0.001	0	1	1
QYM36_000586	77	50	132	72	18.99	11.83	18.64	18.09	15.41	18.365	0.253092	0.131398	0.216901
QYM36_000587	92	135	143	57	22.69	31.94	20.19	14.32	27.315	17.255	-0.662679	1.02432e-05	3.50211e-05
QYM36_000588	0	0	0	0	0	0	0	0	0.001	0.001	0	1	1
QYM36_000589	0	0	0	0	0	0	0	0	0.001	0.001	0	1	1
QYM36_000590	0	0	0	0	0	0	0	0	0.001	0.001	0	1	1
QYM36_000591	19	14	58	21	4.69	3.31	8.19	5.28	4	6.735	0.751678	0.00787928	0.0176994
QYM36_000592	0	0	0	0	0	0	0	0	0.001	0.001	0	1	1
QYM36_000593	50	35	84	51	12.33	8.28	11.86	12.81	10.305	12.335	0.259413	0.218579	0.33609
QYM36_000594	260	284	484	376	64.12	67.2	68.35	94.47	65.66	81.41	0.310191	0.000550817	0.00151282
QYM36_000595	0	0	0	0	0	0	0	0	0.001	0.001	0	1	1
QYM36_000596	0	0	0	0	0	0	0	0	0.001	0.001	0	1	1
QYM36_000597	274	256	368	190	67.58	60.57	51.97	47.74	64.075	49.855	-0.362023	9.16947e-05	0.000280418
QYM36_000598	0	0	0	0	0	0	0	0	0.001	0.001	0	1	1
QYM36_000599	15	8	31	10	3.7	1.89	4.38	2.51	2.795	3.445	0.301656	0.366654	0.514525
QYM36_000600	0	0	0	0	0	0	0	0	0.001	0.001	0	1	1
QYM36_000601	0	0	0	1	0	0	0	0.25	0.001	0.125	6.96578	1	1
QYM36_000602	6806	7582	13769	10586	1678.57	1794.02	1944.41	2659.8	1736.3	2302.11	0.406942	3.16328e-78	8.54885e-77
QYM36_000603	132	93	209	92	32.56	22.01	29.51	23.12	27.285	26.315	-0.0522226	0.894582	0.992135
QYM36_000604	10728	12902	22875	12520	2645.86	3052.82	3230.33	3145.73	2849.34	3188.03	0.162037	8.86103e-18	6.65511e-17
QYM36_000605	134	101	152	64	33.05	23.9	21.46	16.08	28.475	18.77	-0.601267	4.40232e-05	0.000140294
QYM36_000606	1576	1629	3134	1847	388.69	385.45	442.57	464.07	387.07	453.32	0.227935	4.0132e-10	2.00057e-09
QYM36_000607	1191	1676	10362	5456	293.74	396.57	1463.29	1370.85	345.155	1417.07	2.03759	0	0
QYM36_000608	0	0	0	0	0	0	0	0	0.001	0.001	0	1	1
QYM36_000609	0	0	0	0	0	0	0	0	0.001	0.001	0	1	1
QYM36_000610	0	0	0	0	0	0	0	0	0.001	0.001	0	1	1
QYM36_000611	0	0	0	0	0	0	0	0	0.001	0.001	0	1	1
QYM36_000612	3066	2720	5130	2853	756.17	643.59	724.44	716.83	699.88	720.635	0.0421611	0.131412	0.216901
QYM36_000613	0	0	0	0	0	0	0	0	0.001	0.001	0	1	1
QYM36_000614	495	538	976	467	122.08	127.3	137.83	117.34	124.69	127.585	0.033113	0.451627	0.609607
QYM36_000615	198	246	349	146	48.83	58.21	49.28	36.68	53.52	42.98	-0.316413	0.00310357	0.00755827
QYM36_000616	0	0	0	0	0	0	0	0	0.001	0.001	0	1	1
QYM36_000617	0	0	0	0	0	0	0	0	0.001	0.001	0	1	1
QYM36_000618	2	2	4	2	0.49	0.47	0.56	0.5	0.48	0.53	0.142958	1	1
QYM36_000619	58	77	140	58	14.3	18.22	19.77	14.57	16.26	17.17	0.0785628	0.539011	0.675913
QYM36_000620	0	0	0	0	0	0	0	0	0.001	0.001	0	1	1
QYM36_000621	403	524	843	640	99.39	123.99	119.05	160.8	111.69	139.925	0.325154	1.84425e-06	6.81134e-06
QYM36_000622	77	78	297	109	18.99	18.46	41.94	27.39	18.725	34.665	0.888514	4.16271e-12	2.38531e-11
QYM36_000623	0	0	0	0	0	0	0	0	0.001	0.001	0	1	1
QYM36_000624	20	14	13	9	4.93	3.31	1.84	2.26	4.12	2.05	-1.00702	0.0105081	0.0230818
QYM36_000625	0	0	0	0	0	0	0	0	0.001	0.001	0	1	1
QYM36_000626	23	21	36	24	5.67	4.97	5.08	6.03	5.32	5.555	0.0623607	0.921291	1
QYM36_000627	0	0	0	0	0	0	0	0	0.001	0.001	0	1	1
QYM36_000628	443	443	743	382	109.26	104.82	104.92	95.98	107.04	100.45	-0.0916725	0.222128	0.340681
QYM36_000629	2099	2319	4043	2240	517.68	548.71	570.94	562.81	533.195	566.875	0.0883674	0.00550381	0.0127657
QYM36_000630	146	144	231	125	36.01	34.07	32.62	31.41	35.04	32.015	-0.130255	0.285034	0.417146
QYM36_000631	110	156	250	180	27.13	36.91	35.3	45.23	32.02	40.265	0.330553	0.00844609	0.0188494
QYM36_000632	0	0	0	0	0	0	0	0	0.001	0.001	0	1	1
QYM36_000633	268	346	460	256	66.1	81.87	64.96	64.32	73.985	64.64	-0.194806	0.018634	0.0388384
QYM36_000634	12	4	17	15	2.96	0.95	2.4	3.77	1.955	3.085	0.658102	0.184177	0.291203
QYM36_000635	1714	1492	2728	1407	422.73	353.03	385.24	353.52	387.88	369.38	-0.0705046	0.096412	0.166442
QYM36_000636	0	0	0	0	0	0	0	0	0.001	0.001	0	1	1
QYM36_000637	56	38	61	36	13.81	8.99	8.61	9.05	11.4	8.83	-0.368548	0.0939596	0.162822
QYM36_000638	0	0	0	0	0	0	0	0	0.001	0.001	0	1	1
QYM36_000639	0	0	0	0	0	0	0	0	0.001	0.001	0	1	1
QYM36_000640	0	0	0	0	0	0	0	0	0.001	0.001	0	1	1
QYM36_000641	0	0	0	0	0	0	0	0	0.001	0.001	0	1	1
QYM36_000642	44	54	105	73	10.85	12.78	14.83	18.34	11.815	16.585	0.489259	0.010277	0.0226241
QYM36_000643	60	56	197	77	14.8	13.25	27.82	19.35	14.025	23.585	0.749869	8.44827e-07	3.21777e-06
QYM36_000644	0	0	0	0	0	0	0	0	0.001	0.001	0	1	1
QYM36_000645	142	148	235	104	35.02	35.02	33.19	26.13	35.02	29.66	-0.23966	0.0700076	0.126155
QYM36_000646	0	0	0	0	0	0	0	0	0.001	0.001	0	1	1
QYM36_000647	0	0	0	0	0	0	0	0	0.001	0.001	0	1	1
QYM36_000648	0	2	0	1	0	0.47	0	0.25	0.235	0.125	-0.910733	1	1
QYM36_000649	0	0	0	0	0	0	0	0	0.001	0.001	0	1	1
QYM36_000650	256	291	526	366	63.14	68.86	74.28	91.96	66	83.12	0.33273	9.78518e-05	0.000298016
QYM36_000651	91	106	78	41	22.44	25.08	11.01	10.3	23.76	10.655	-1.157	6.58408e-12	3.71528e-11
QYM36_000652	0	0	0	0	0	0	0	0	0.001	0.001	0	1	1
QYM36_000653	0	0	0	0	0	0	0	0	0.001	0.001	0	1	1
QYM36_000654	543	581	915	428	133.92	137.47	129.21	107.54	135.695	118.375	-0.197003	0.0030849	0.00751948
QYM36_000655	566	613	764	578	139.59	145.05	107.89	145.23	142.32	126.56	-0.169317	0.00110297	0.00289147
QYM36_000656	24	12	43	39	5.92	2.84	6.07	9.8	4.38	7.935	0.857299	0.00498975	0.0116804
QYM36_000657	4476	3228	6551	3309	1103.92	763.8	925.11	831.41	933.86	878.26	-0.0885582	0.00288427	0.00706455
QYM36_000658	0	0	0	0	0	0	0	0	0.001	0.001	0	1	1
QYM36_000659	0	0	0	0	0	0	0	0	0.001	0.001	0	1	1
QYM36_000660	52	25	67	33	12.82	5.92	9.46	8.29	9.37	8.875	-0.0783019	0.878758	0.978081
QYM36_000661	0	0	0	0	0	0	0	0	0.001	0.001	0	1	1
QYM36_000662	12	16	250	99	2.96	3.79	35.3	24.87	3.375	30.085	3.15608	4.65635e-51	8.29606e-50
QYM36_000663	23	24	14	7	5.67	5.68	1.98	1.76	5.675	1.87	-1.60158	2.97536e-05	9.69714e-05
QYM36_000664	0	0	0	0	0	0	0	0	0.001	0.001	0	1	1
QYM36_000665	571	560	711	438	140.83	132.5	100.41	110.05	136.665	105.23	-0.377098	8.35329e-10	4.08369e-09
QYM36_000666	51	63	122	67	12.58	14.91	17.23	16.83	13.745	17.03	0.309172	0.0795462	0.14076
QYM36_000667	0	0	0	0	0	0	0	0	0.001	0.001	0	1	1
QYM36_000668	1025	1031	1359	1225	252.8	243.95	191.91	307.79	248.375	249.85	0.00854225	0.504186	0.641382
QYM36_000669	0	4	3	3	0	0.95	0.42	0.75	0.475	0.585	0.300509	1	1
QYM36_000670	100	100	151	110	24.66	23.66	21.32	27.64	24.16	24.48	0.0189831	1	1
QYM36_000671	91	108	151	46	22.44	25.55	21.32	11.56	23.995	16.44	-0.545524	0.00107393	0.00282227
QYM36_000672	18	33	49	28	4.44	7.81	6.92	7.04	6.125	6.98	0.188517	0.530407	0.66724
QYM36_000673	49	50	87	45	12.08	11.83	12.29	11.31	11.955	11.8	-0.0188273	1	1
QYM36_000674	0	0	0	0	0	0	0	0	0.001	0.001	0	1	1
QYM36_000675	1086	969	1719	913	267.84	229.28	242.75	229.4	248.56	236.075	-0.0743489	0.134416	0.22129
QYM36_000676	0	0	0	0	0	0	0	0	0.001	0.001	0	1	1
QYM36_000677	0	0	0	0	0	0	0	0	0.001	0.001	0	1	1
QYM36_000678	4	0	2	0	0.99	0	0.28	0	0.495	0.14	-1.822	0.375031	0.522621
QYM36_000679	0	0	0	0	0	0	0	0	0.001	0.001	0	1	1
QYM36_000680	17	5	6	5	4.19	1.18	0.85	1.26	2.685	1.055	-1.34768	0.0135687	0.0291005
QYM36_000681	15	27	64	38	3.7	6.39	9.04	9.55	5.045	9.295	0.881601	0.00111248	0.0029156
QYM36_000682	36	33	60	13	8.88	7.81	8.47	3.27	8.345	5.87	-0.507552	0.103498	0.177749
QYM36_000683	0	0	0	0	0	0	0	0	0.001	0.001	0	1	1
QYM36_000684	0	0	0	0	0	0	0	0	0.001	0.001	0	1	1
QYM36_000685	13	16	76	23	3.21	3.79	10.73	5.78	3.5	8.255	1.23791	6.98246e-06	2.43135e-05
QYM36_000686	31	21	35	38	7.65	4.97	4.94	9.55	6.31	7.245	0.199346	0.6541	0.780007
QYM36_000687	0	0	0	0	0	0	0	0	0.001	0.001	0	1	1
QYM36_000688	126	105	132	88	31.08	24.84	18.64	22.11	27.96	20.375	-0.456564	0.000808348	0.00216572
QYM36_000689	0	0	0	0	0	0	0	0	0.001	0.001	0	1	1
QYM36_000690	0	0	0	0	0	0	0	0	0.001	0.001	0	1	1
QYM36_000691	39	31	76	28	9.62	7.34	10.73	7.04	8.48	8.885	0.0673075	0.698679	0.820077
QYM36_000692	881	816	1378	639	217.28	193.08	194.6	160.55	205.18	177.575	-0.208462	0.000151718	0.000451495
QYM36_000693	3118	3242	7726	3989	769	767.11	1091.04	1002.26	768.055	1046.65	0.446498	1.13374e-64	2.57258e-63
QYM36_000694	0	0	0	0	0	0	0	0	0.001	0.001	0	1	1
QYM36_000695	0	0	0	0	0	0	0	0	0.001	0.001	0	1	1
QYM36_000696	74	91	149	46	18.25	21.53	21.04	11.56	19.89	16.3	-0.287171	0.147082	0.240128
QYM36_000697	9	8	11	4	2.22	1.89	1.55	1.01	2.055	1.28	-0.682995	0.281229	0.412895
QYM36_000698	30	29	72	49	7.4	6.86	10.17	12.31	7.13	11.24	0.656668	0.00614705	0.0141417
QYM36_000699	0	0	0	0	0	0	0	0	0.001	0.001	0	1	1
QYM36_000700	91	109	226	114	22.44	25.79	31.91	28.64	24.115	30.275	0.328196	0.00978973	0.0216323
QYM36_000701	0	0	0	0	0	0	0	0	0.001	0.001	0	1	1
QYM36_000702	22	19	194	57	5.43	4.5	27.4	14.32	4.965	20.86	2.07087	3.6817e-24	3.45576e-23
QYM36_000703	0	0	0	0	0	0	0	0	0.001	0.001	0	1	1
QYM36_000704	2486	2586	3852	2007	613.13	611.89	543.97	504.27	612.51	524.12	-0.224836	3.63184e-12	2.08609e-11
QYM36_000705	0	0	0	0	0	0	0	0	0.001	0.001	0	1	1
QYM36_000706	24	15	28	12	5.92	3.55	3.95	3.02	4.735	3.485	-0.442206	0.254762	0.379422
QYM36_000707	55	54	81	51	13.56	12.78	11.44	12.81	13.17	12.125	-0.119271	0.515509	0.651821
QYM36_000708	150	197	1518	721	36.99	46.61	214.37	181.16	41.8	197.765	2.24221	1.70168e-212	1.16942e-210
QYM36_000709	1	3	4	2	0.25	0.71	0.56	0.5	0.48	0.53	0.142958	1	1
QYM36_000710	335	519	723	394	82.62	122.8	102.1	98.99	102.71	100.545	-0.0307353	0.669401	0.794806
QYM36_000711	0	0	0	0	0	0	0	0	0.001	0.001	0	1	1
QYM36_000712	0	0	0	0	0	0	0	0	0.001	0.001	0	1	1
QYM36_000713	33	36	123	34	8.14	8.52	17.37	8.54	8.33	12.955	0.637121	0.000883726	0.00235456
QYM36_000714	0	0	0	0	0	0	0	0	0.001	0.001	0	1	1
QYM36_000715	0	0	0	0	0	0	0	0	0.001	0.001	0	1	1
QYM36_000716	102	96	182	79	25.16	22.72	25.7	19.85	23.94	22.775	-0.0719721	0.776333	0.89045
QYM36_000717	0	0	0	0	0	0	0	0	0.001	0.001	0	1	1
QYM36_000718	0	0	0	0	0	0	0	0	0.001	0.001	0	1	1
QYM36_000719	0	0	0	0	0	0	0	0	0.001	0.001	0	1	1
QYM36_000720	0	0	0	0	0	0	0	0	0.001	0.001	0	1	1
QYM36_000721	0	0	0	0	0	0	0	0	0.001	0.001	0	1	1
QYM36_000722	6	11	5	3	1.48	2.6	0.71	0.75	2.04	0.73	-1.4826	0.0146634	0.0312185
QYM36_000723	53	57	121	56	13.07	13.49	17.09	14.07	13.28	15.58	0.23044	0.166011	0.26767
QYM36_000724	243	246	497	298	59.93	58.21	70.18	74.87	59.07	72.525	0.296053	0.000635226	0.00172886
QYM36_000725	0	0	0	0	0	0	0	0	0.001	0.001	0	1	1
QYM36_000726	0	0	0	0	0	0	0	0	0.001	0.001	0	1	1
QYM36_000727	0	0	0	0	0	0	0	0	0.001	0.001	0	1	1
QYM36_000728	0	0	0	0	0	0	0	0	0.001	0.001	0	1	1
QYM36_000729	978	965	2756	1259	241.21	228.33	389.19	316.33	234.77	352.76	0.587439	1.63672e-47	2.75778e-46
QYM36_000730	57	44	69	40	14.06	10.41	9.74	10.05	12.235	9.895	-0.306242	0.144274	0.236104
QYM36_000731	0	0	6	1	0	0	0.85	0.25	0.001	0.55	9.10329	0.0312617	0.0618357
QYM36_000732	0	0	0	0	0	0	0	0	0.001	0.001	0	1	1
QYM36_000733	0	0	0	0	0	0	0	0	0.001	0.001	0	1	1
QYM36_000734	0	2	7	4	0	0.47	0.99	1.01	0.235	1	2.08927	0.0386024	0.0744873
QYM36_000735	0	0	0	0	0	0	0	0	0.001	0.001	0	1	1
QYM36_000736	2	0	0	1	0.49	0	0	0.25	0.245	0.125	-0.970854	1	1
QYM36_000737	0	0	0	0	0	0	0	0	0.001	0.001	0	1	1
QYM36_000738	330	362	980	435	81.39	85.65	138.39	109.3	83.52	123.845	0.568342	4.07415e-18	3.1109e-17
QYM36_000739	0	0	0	0	0	0	0	0	0.001	0.001	0	1	1
QYM36_000740	185	172	643	314	45.63	40.7	90.8	78.89	43.165	84.845	0.974968	1.45848e-29	1.60734e-28
QYM36_000741	0	0	0	0	0	0	0	0	0.001	0.001	0	1	1
QYM36_000742	1	2	1	1	0.25	0.47	0.14	0.25	0.36	0.195	-0.884523	1	1
QYM36_000743	0	0	0	0	0	0	0	0	0.001	0.001	0	1	1
QYM36_000744	294	287	516	237	72.51	67.91	72.87	59.55	70.21	66.21	-0.0846274	0.441997	0.599528
QYM36_000745	0	0	2	0	0	0	0.28	0	0.001	0.14	7.12928	0.500012	0.637
QYM36_000746	0	0	0	0	0	0	0	0	0.001	0.001	0	1	1
QYM36_000747	39	33	188	67	9.62	7.81	26.55	16.83	8.715	21.69	1.31546	8.1669e-14	5.16253e-13
QYM36_000748	1289	1530	1767	1003	317.91	362.02	249.53	252.01	339.965	250.77	-0.439021	2.34209e-26	2.35457e-25
QYM36_000749	0	0	0	0	0	0	0	0	0.001	0.001	0	1	1
QYM36_000750	0	0	0	0	0	0	0	0	0.001	0.001	0	1	1
QYM36_000751	0	0	0	0	0	0	0	0	0.001	0.001	0	1	1
QYM36_000752	0	0	0	0	0	0	0	0	0.001	0.001	0	1	1
QYM36_000753	1	1	2	2	0.25	0.24	0.28	0.5	0.245	0.39	0.670692	0.687523	0.808737
QYM36_000754	0	0	0	0	0	0	0	0	0.001	0.001	0	1	1
QYM36_000755	0	0	0	0	0	0	0	0	0.001	0.001	0	1	1
QYM36_000756	0	0	0	0	0	0	0	0	0.001	0.001	0	1	1
QYM36_000757	0	0	0	0	0	0	0	0	0.001	0.001	0	1	1
QYM36_000758	0	0	0	0	0	0	0	0	0.001	0.001	0	1	1
QYM36_000759	3	5	15	3	0.74	1.18	2.12	0.75	0.96	1.435	0.579944	0.307602	0.443362
QYM36_000760	24	26	109	26	5.92	6.15	15.39	6.53	6.035	10.96	0.860822	5.76375e-05	0.000180982
QYM36_000761	180	167	343	161	44.39	39.51	48.44	40.45	41.95	44.445	0.0833503	0.332178	0.473725
QYM36_000762	2325	1713	21653	11342	573.42	405.32	3057.77	2849.75	489.37	2953.76	2.59356	0	0
QYM36_000763	0	0	0	0	0	0	0	0	0.001	0.001	0	1	1
QYM36_000764	0	0	0	0	0	0	0	0	0.001	0.001	0	1	1
QYM36_000765	0	0	0	0	0	0	0	0	0.001	0.001	0	1	1
QYM36_000766	0	1	0	0	0	0.24	0	0	0.12	0.001	-6.90689	1	1
QYM36_000767	0	0	0	0	0	0	0	0	0.001	0.001	0	1	1
QYM36_000768	0	0	0	0	0	0	0	0	0.001	0.001	0	1	1
QYM36_000769	0	0	0	0	0	0	0	0	0.001	0.001	0	1	1
QYM36_000770	0	0	0	0	0	0	0	0	0.001	0.001	0	1	1
QYM36_000771	0	0	2	0	0	0	0.28	0	0.001	0.14	7.12928	0.500012	0.637
QYM36_000772	0	1	1	0	0	0.24	0.14	0	0.12	0.07	-0.777608	1	1
QYM36_000773	237	211	247	116	58.45	49.93	34.88	29.15	54.19	32.015	-0.759279	8.38054e-13	4.99871e-12
QYM36_000774	10	4	4	4	2.47	0.95	0.56	1.01	1.71	0.785	-1.12323	0.0932332	0.161717
QYM36_000775	26	43	142	84	6.41	10.17	20.05	21.11	8.29	20.58	1.3118	4.28987e-12	2.45379e-11
QYM36_000776	152	168	407	141	37.49	39.75	57.48	35.43	38.62	46.455	0.266486	0.00290831	0.00711799
QYM36_000777	0	0	0	0	0	0	0	0	0.001	0.001	0	1	1
QYM36_000778	0	0	0	0	0	0	0	0	0.001	0.001	0	1	1
QYM36_000779	0	0	0	0	0	0	0	0	0.001	0.001	0	1	1
QYM36_000780	0	0	0	0	0	0	0	0	0.001	0.001	0	1	1
QYM36_000781	0	0	0	0	0	0	0	0	0.001	0.001	0	1	1
QYM36_000782	0	0	0	0	0	0	0	0	0.001	0.001	0	1	1
QYM36_000783	0	0	0	0	0	0	0	0	0.001	0.001	0	1	1
QYM36_000784	62	58	62	54	15.29	13.72	8.76	13.57	14.505	11.165	-0.377567	0.0319873	0.0631022
QYM36_000785	0	0	0	0	0	0	0	0	0.001	0.001	0	1	1
QYM36_000786	0	0	0	0	0	0	0	0	0.001	0.001	0	1	1
QYM36_000787	0	0	0	0	0	0	0	0	0.001	0.001	0	1	1
QYM36_000788	0	0	0	0	0	0	0	0	0.001	0.001	0	1	1
QYM36_000789	273	436	410	193	67.33	103.16	57.9	48.49	85.245	53.195	-0.680325	4.15695e-16	2.91502e-15
QYM36_000790	38	22	108	42	9.37	5.21	15.25	10.55	7.29	12.9	0.82338	8.01819e-05	0.000247016
QYM36_000791	3	3	0	2	0.74	0.71	0	0.5	0.725	0.25	-1.53605	0.179737	0.285213
QYM36_000792	29	38	52	19	7.15	8.99	7.34	4.77	8.07	6.055	-0.414442	0.165785	0.267442
QYM36_000793	0	0	0	0	0	0	0	0	0.001	0.001	0	1	1
QYM36_000794	27	20	18	8	6.66	4.73	2.54	2.01	5.695	2.275	-1.32383	0.000375838	0.00105544
QYM36_000795	67	88	128	54	16.52	20.82	18.08	13.57	18.67	15.825	-0.238516	0.184785	0.291919
QYM36_000796	0	0	0	0	0	0	0	0	0.001	0.001	0	1	1
QYM36_000797	0	0	0	0	0	0	0	0	0.001	0.001	0	1	1
QYM36_000798	0	0	0	0	0	0	0	0	0.001	0.001	0	1	1
QYM36_000799	7	2	4	0	1.73	0.47	0.56	0	1.1	0.28	-1.974	0.0923375	0.160392
QYM36_000800	0	1	2	0	0	0.24	0.28	0	0.12	0.14	0.222392	1	1
QYM36_000801	0	0	0	0	0	0	0	0	0.001	0.001	0	1	1
QYM36_000802	167	206	175	130	41.19	48.74	24.71	32.66	44.965	28.685	-0.648506	2.88739e-09	1.35908e-08
QYM36_000803	158	163	403	158	38.97	38.57	56.91	39.7	38.77	48.305	0.317232	0.000682202	0.00185147
QYM36_000804	72	92	155	69	17.76	21.77	21.89	17.34	19.765	19.615	-0.0109906	1	1
QYM36_000805	12	15	33	20	2.96	3.55	4.66	5.03	3.255	4.845	0.573839	0.110357	0.187754
QYM36_000806	259	245	14	10	63.88	57.97	1.98	2.51	60.925	2.245	-4.76225	3.79458e-145	1.69017e-143
QYM36_000807	1073	1353	2367	1007	264.64	320.14	334.26	253.01	292.39	293.635	0.00612997	0.507677	0.644099
QYM36_000808	3	5	7	1	0.74	1.18	0.99	0.25	0.96	0.62	-0.630766	0.607307	0.739702
QYM36_000809	0	0	0	0	0	0	0	0	0.001	0.001	0	1	1
QYM36_000810	26	39	53	24	6.41	9.23	7.48	6.03	7.82	6.755	-0.211213	0.495181	0.637
QYM36_000811	198	236	339	144	48.83	55.84	47.87	36.18	52.335	42.025	-0.316528	0.0030794	0.00750809
QYM36_000812	759	958	690	461	187.19	226.68	97.44	115.83	206.935	106.635	-0.956497	1.58691e-68	3.81691e-67
QYM36_000813	2105	1956	3800	1906	519.16	462.82	536.62	478.89	490.99	507.755	0.0484389	0.0823918	0.145022
QYM36_000814	370	480	808	383	91.25	113.58	114.1	96.23	102.415	105.165	0.0382276	0.448792	0.607204
QYM36_000815	26	27	74	34	6.41	6.39	10.45	8.54	6.4	9.495	0.569096	0.0185888	0.0387524
QYM36_000816	70	70	152	101	17.26	16.56	21.46	25.38	16.91	23.42	0.469864	0.00297348	0.00726088
QYM36_000817	472	603	433	340	116.41	142.68	61.15	85.43	129.545	73.29	-0.821765	1.21259e-34	1.54521e-33
QYM36_000818	0	0	0	0	0	0	0	0	0.001	0.001	0	1	1
QYM36_000819	0	0	0	0	0	0	0	0	0.001	0.001	0	1	1
QYM36_000820	0	0	0	0	0	0	0	0	0.001	0.001	0	1	1
QYM36_000821	0	0	0	0	0	0	0	0	0.001	0.001	0	1	1
QYM36_000822	0	0	0	0	0	0	0	0	0.001	0.001	0	1	1
QYM36_000823	0	0	0	0	0	0	0	0	0.001	0.001	0	1	1
QYM36_000824	0	0	0	0	0	0	0	0	0.001	0.001	0	1	1
QYM36_000825	0	0	0	0	0	0	0	0	0.001	0.001	0	1	1
QYM36_000826	0	0	0	0	0	0	0	0	0.001	0.001	0	1	1
QYM36_000827	0	0	0	0	0	0	0	0	0.001	0.001	0	1	1
QYM36_000828	0	0	0	0	0	0	0	0	0.001	0.001	0	1	1
QYM36_000829	5	9	4	2	1.23	2.13	0.56	0.5	1.68	0.53	-1.6644	0.0414394	0.0793094
QYM36_000830	0	0	0	0	0	0	0	0	0.001	0.001	0	1	1
QYM36_000831	0	0	0	0	0	0	0	0	0.001	0.001	0	1	1
QYM36_000832	0	0	0	0	0	0	0	0	0.001	0.001	0	1	1
QYM36_000833	0	0	0	0	0	0	0	0	0.001	0.001	0	1	1
QYM36_000834	0	0	0	0	0	0	0	0	0.001	0.001	0	1	1
QYM36_000835	0	0	0	0	0	0	0	0	0.001	0.001	0	1	1
QYM36_000836	3	14	20	16	0.74	3.31	2.82	4.02	2.025	3.42	0.756074	0.0921211	0.160244
QYM36_000837	0	0	1	1	0	0	0.14	0.25	0.001	0.195	7.60733	0.500012	0.637
QYM36_000838	0	0	0	0	0	0	0	0	0.001	0.001	0	1	1
QYM36_000839	0	4	0	4	0	0.95	0	1.01	0.475	0.505	0.0883559	1	1
QYM36_000840	5	5	5	3	1.23	1.18	0.71	0.75	1.205	0.73	-0.723065	0.480782	0.637
QYM36_000841	0	0	0	0	0	0	0	0	0.001	0.001	0	1	1
QYM36_000842	13	35	49	27	3.21	8.28	6.92	6.78	5.745	6.85	0.253797	0.360073	0.507287
QYM36_000843	689	702	1127	590	169.93	166.1	159.15	148.24	168.015	153.695	-0.12852	0.0262576	0.0528171
QYM36_000844	68	61	144	52	16.77	14.43	20.34	13.07	15.6	16.705	0.098734	0.427608	0.582639
QYM36_000845	54	91	78	40	13.32	21.53	11.01	10.05	17.425	10.53	-0.726653	8.55491e-05	0.000262793
QYM36_000846	87	87	139	95	21.46	20.59	19.63	23.87	21.025	21.75	0.0489096	0.881078	0.97953
QYM36_000847	3	3	7	7	0.74	0.71	0.99	1.76	0.725	1.375	0.923379	0.263296	0.389899
QYM36_000848	2	2	8	5	0.49	0.47	1.13	1.26	0.48	1.195	1.3159	0.210205	0.326349
QYM36_000849	379	361	642	346	93.47	85.42	90.66	86.93	89.445	88.795	-0.0105224	0.961794	1
QYM36_000850	313	301	616	254	77.2	71.22	86.99	63.82	74.21	75.405	0.0230466	0.531259	0.668049
QYM36_000851	187	218	239	123	46.12	51.58	33.75	30.9	48.85	32.325	-0.595708	3.66236e-08	1.57512e-07
QYM36_000852	0	0	0	0	0	0	0	0	0.001	0.001	0	1	1
QYM36_000853	36	30	46	24	8.88	7.1	6.5	6.03	7.99	6.265	-0.350881	0.2254	0.34493
QYM36_000854	0	0	0	0	0	0	0	0	0.001	0.001	0	1	1
QYM36_000855	0	0	0	0	0	0	0	0	0.001	0.001	0	1	1
QYM36_000856	16	11	40	21	3.95	2.6	5.65	5.28	3.275	5.465	0.738727	0.0276943	0.0554635
QYM36_000857	447	618	1141	619	110.24	146.23	161.13	155.53	128.235	158.33	0.304145	1.37968e-07	5.64125e-07
QYM36_000858	152	105	487	276	37.49	24.84	68.77	69.35	31.165	69.06	1.14792	2.41415e-30	2.73576e-29
QYM36_000859	0	0	0	0	0	0	0	0	0.001	0.001	0	1	1
QYM36_000860	82	88	111	80	20.22	20.82	15.68	20.1	20.52	17.89	-0.197877	0.169397	0.2719
QYM36_000861	719	968	2256	1152	177.33	229.04	318.58	289.45	203.185	304.015	0.581349	1.50135e-39	2.12732e-38
QYM36_000862	341	412	180	137	84.1	97.49	25.42	34.42	90.795	29.92	-1.6015	5.19178e-68	1.2303e-66
QYM36_000863	2335	2196	6428	3164	575.88	519.61	907.74	794.97	547.745	851.355	0.636256	1.67784e-107	5.76519e-106
QYM36_000864	58	58	90	79	14.3	13.72	12.71	19.85	14.01	16.28	0.216644	0.341545	0.485521
QYM36_000865	180	201	195	113	44.39	47.56	27.54	28.39	45.975	27.965	-0.717227	1.853e-10	9.46267e-10
QYM36_000866	1	0	1	2	0.25	0	0.14	0.5	0.125	0.32	1.35614	0.625019	0.752227
QYM36_000867	39	18	63	52	9.62	4.26	8.9	13.07	6.94	10.985	0.662527	0.0084529	0.0188515
QYM36_000868	38	74	50	63	9.37	17.51	7.06	15.83	13.44	11.445	-0.231816	0.126913	0.210269
QYM36_000869	0	0	0	0	0	0	0	0	0.001	0.001	0	1	1
QYM36_000870	0	0	0	0	0	0	0	0	0.001	0.001	0	1	1
QYM36_000871	115	130	284	144	28.36	30.76	40.11	36.18	29.56	38.145	0.367848	0.00131771	0.00341664
QYM36_000872	2	0	0	0	0.49	0	0	0	0.245	0.001	-7.93664	0.500012	0.637
QYM36_000873	68	57	166	87	16.77	13.49	23.44	21.86	15.13	22.65	0.582099	0.0001864	0.000548761
QYM36_000874	16	19	48	16	3.95	4.5	6.78	4.02	4.225	5.4	0.354008	0.213685	0.330684
QYM36_000875	1398	1566	1319	745	344.79	370.54	186.26	187.19	357.665	186.725	-0.937694	4.09787e-105	1.39313e-103
QYM36_000876	17	8	51	18	4.19	1.89	7.2	4.52	3.04	5.86	0.946829	0.00250612	0.00620627
QYM36_000877	0	0	0	0	0	0	0	0	0.001	0.001	0	1	1
QYM36_000878	51	82	684	483	12.58	19.4	96.59	121.36	15.99	108.975	2.76876	3.73569e-146	1.68737e-144
QYM36_000879	0	0	0	0	0	0	0	0	0.001	0.001	0	1	1
QYM36_000880	32	61	61	48	7.89	14.43	8.61	12.06	11.16	10.335	-0.110799	0.523563	0.660075
QYM36_000881	4	5	19	9	0.99	1.18	2.68	2.26	1.085	2.47	1.18682	0.041047	0.0786367
QYM36_000882	179	219	262	151	44.15	51.82	37	37.94	47.985	37.47	-0.356848	0.000569455	0.00156223
QYM36_000883	0	0	0	0	0	0	0	0	0.001	0.001	0	1	1
QYM36_000884	0	0	0	0	0	0	0	0	0.001	0.001	0	1	1
QYM36_000885	36	38	147	45	8.88	8.99	20.76	11.31	8.935	16.035	0.843685	3.86434e-06	1.38366e-05
QYM36_000886	0	0	0	0	0	0	0	0	0.001	0.001	0	1	1
QYM36_000887	83	12	97	35	20.47	2.84	13.7	8.79	11.655	11.245	-0.0516653	1	1
QYM36_000888	187	194	401	184	46.12	45.9	56.63	46.23	46.01	51.43	0.160663	0.0686466	0.123935
QYM36_000889	0	0	0	0	0	0	0	0	0.001	0.001	0	1	1
QYM36_000890	32	52	108	49	7.89	12.3	15.25	12.31	10.095	13.78	0.448935	0.0206079	0.0424194
QYM36_000891	36	25	119	33	8.88	5.92	16.8	8.29	7.4	12.545	0.761515	0.000145537	0.000433904
QYM36_000892	0	0	0	0	0	0	0	0	0.001	0.001	0	1	1
QYM36_000893	0	0	0	0	0	0	0	0	0.001	0.001	0	1	1
QYM36_000894	5256	5165	7212	3225	1296.29	1222.12	1018.46	810.3	1259.2	914.38	-0.461647	1.98018e-72	5.02674e-71
QYM36_000895	0	0	0	0	0	0	0	0	0.001	0.001	0	1	1
QYM36_000896	0	0	0	0	0	0	0	0	0.001	0.001	0	1	1
QYM36_000897	0	0	0	0	0	0	0	0	0.001	0.001	0	1	1
QYM36_000898	0	0	0	0	0	0	0	0	0.001	0.001	0	1	1
QYM36_000899	0	0	0	0	0	0	0	0	0.001	0.001	0	1	1
QYM36_000900	2	1	12	1	0.49	0.24	1.69	0.25	0.365	0.97	1.41009	0.179642	0.285213
QYM36_000901	268	302	602	281	66.1	71.46	85.01	70.6	68.78	77.805	0.177874	0.014167	0.0302756
QYM36_000902	0	0	0	0	0	0	0	0	0.001	0.001	0	1	1
QYM36_000903	0	0	0	0	0	0	0	0	0.001	0.001	0	1	1
QYM36_000904	3502	3649	4017	2939	863.7	863.41	567.27	738.44	863.555	652.855	-0.403525	5.01767e-50	8.72966e-49
QYM36_000905	6	3	10	3	1.48	0.71	1.41	0.75	1.095	1.08	-0.0198996	1	1
QYM36_000906	239	288	381	221	58.94	68.15	53.8	55.53	63.545	54.665	-0.217161	0.0136049	0.0291715
QYM36_000907	0	0	0	0	0	0	0	0	0.001	0.001	0	1	1
QYM36_000908	0	0	0	0	0	0	0	0	0.001	0.001	0	1	1
QYM36_000909	0	0	0	0	0	0	0	0	0.001	0.001	0	1	1
QYM36_000910	0	0	0	0	0	0	0	0	0.001	0.001	0	1	1
QYM36_000911	0	0	0	0	0	0	0	0	0.001	0.001	0	1	1
QYM36_000912	0	0	0	0	0	0	0	0	0.001	0.001	0	1	1
QYM36_000913	0	0	0	0	0	0	0	0	0.001	0.001	0	1	1
QYM36_000914	0	0	0	0	0	0	0	0	0.001	0.001	0	1	1
QYM36_000915	3	3	2	0	0.74	0.71	0.28	0	0.725	0.14	-2.37255	0.0703398	0.126352
QYM36_000916	74	62	141	64	18.25	14.67	19.91	16.08	16.46	17.995	0.128632	0.378234	0.525789
QYM36_000917	0	0	0	0	0	0	0	0	0.001	0.001	0	1	1
QYM36_000918	95	106	235	104	23.43	25.08	33.19	26.13	24.255	29.66	0.290236	0.0177476	0.0371194
QYM36_000919	17	17	38	31	4.19	4.02	5.37	7.79	4.105	6.58	0.680705	0.0354281	0.0689491
QYM36_000920	0	0	0	0	0	0	0	0	0.001	0.001	0	1	1
QYM36_000921	0	0	0	0	0	0	0	0	0.001	0.001	0	1	1
QYM36_000922	11	7	23	7	2.71	1.66	3.25	1.76	2.185	2.505	0.197177	0.658923	0.784746
QYM36_000923	0	0	0	0	0	0	0	0	0.001	0.001	0	1	1
QYM36_000924	0	0	0	0	0	0	0	0	0.001	0.001	0	1	1
QYM36_000925	0	0	0	0	0	0	0	0	0.001	0.001	0	1	1
QYM36_000926	75	72	150	75	18.5	17.04	21.18	18.84	17.77	20.01	0.171277	0.246336	0.371997
QYM36_000927	699	682	921	641	172.4	161.37	130.06	161.06	166.885	145.56	-0.19724	0.000112577	0.000340598
QYM36_000928	92	108	150	36	22.69	25.55	21.18	9.05	24.12	15.115	-0.674249	8.1239e-05	0.000250112
QYM36_000929	0	0	0	0	0	0	0	0	0.001	0.001	0	1	1
QYM36_000930	0	0	0	0	0	0	0	0	0.001	0.001	0	1	1
QYM36_000931	791	1031	1677	694	195.09	243.95	236.82	174.37	219.52	205.595	-0.0945472	0.147312	0.240463
QYM36_000932	0	0	0	0	0	0	0	0	0.001	0.001	0	1	1
QYM36_000933	0	0	0	0	0	0	0	0	0.001	0.001	0	1	1
QYM36_000934	0	0	0	0	0	0	0	0	0.001	0.001	0	1	1
QYM36_000935	0	0	0	0	0	0	0	0	0.001	0.001	0	1	1
QYM36_000936	0	0	0	0	0	0	0	0	0.001	0.001	0	1	1
QYM36_000937	0	0	0	0	0	0	0	0	0.001	0.001	0	1	1
QYM36_000938	0	0	0	0	0	0	0	0	0.001	0.001	0	1	1
QYM36_000939	0	0	0	0	0	0	0	0	0.001	0.001	0	1	1
QYM36_000940	109	122	176	128	26.88	28.87	24.85	32.16	27.875	28.505	0.0322432	0.965387	1
QYM36_000941	535	479	821	454	131.95	113.34	115.94	114.07	122.645	115.005	-0.0927918	0.158084	0.25635
QYM36_000942	0	0	0	0	0	0	0	0	0.001	0.001	0	1	1
QYM36_000943	42	30	46	15	10.36	7.1	6.5	3.77	8.73	5.135	-0.765617	0.00641357	0.0147197
QYM36_000944	2	0	2	1	0.49	0	0.28	0.25	0.245	0.265	0.113211	1	1
QYM36_000945	0	0	0	0	0	0	0	0	0.001	0.001	0	1	1
QYM36_000946	0	0	0	0	0	0	0	0	0.001	0.001	0	1	1
QYM36_000947	0	0	0	0	0	0	0	0	0.001	0.001	0	1	1
QYM36_000948	0	0	0	0	0	0	0	0	0.001	0.001	0	1	1
QYM36_000949	14155	12689	13659	9140	3491.06	3002.42	1928.88	2296.48	3246.74	2112.68	-0.619918	7.86203e-228	5.68726e-226
QYM36_000950	0	0	0	0	0	0	0	0	0.001	0.001	0	1	1
QYM36_000951	0	0	0	0	0	0	0	0	0.001	0.001	0	1	1
QYM36_000952	27	24	90	46	6.66	5.68	12.71	11.56	6.17	12.135	0.975832	3.0499e-05	9.92327e-05
QYM36_000953	0	0	0	0	0	0	0	0	0.001	0.001	0	1	1
QYM36_000954	164	180	2	3	40.45	42.59	0.28	0.75	41.52	0.515	-6.33309	2.92502e-112	1.05399e-110
QYM36_000955	1042	1211	1121	855	256.99	286.54	158.3	214.82	271.765	186.56	-0.54272	3.87028e-34	4.87381e-33
QYM36_000956	5	7	0	1	1.23	1.66	0	0.25	1.445	0.125	-3.53107	0.00183411	0.00465839
QYM36_000957	0	0	0	0	0	0	0	0	0.001	0.001	0	1	1
QYM36_000958	0	0	0	0	0	0	0	0	0.001	0.001	0	1	1
QYM36_000959	0	0	0	0	0	0	0	0	0.001	0.001	0	1	1
QYM36_000960	142	219	164	87	35.02	51.82	23.16	21.86	43.42	22.51	-0.947794	3.16692e-15	2.1548e-14
QYM36_000961	556	572	925	453	137.13	135.34	130.63	113.82	136.235	122.225	-0.156558	0.0176841	0.0369946
QYM36_000962	117	120	146	82	28.86	28.39	20.62	20.6	28.625	20.61	-0.473931	0.00056267	0.00154493
QYM36_000963	0	0	0	0	0	0	0	0	0.001	0.001	0	1	1
QYM36_000964	2	3	1	0	0.49	0.71	0.14	0	0.6	0.07	-3.09954	0.218785	0.33609
QYM36_000965	0	0	0	0	0	0	0	0	0.001	0.001	0	1	1
QYM36_000966	53	48	85	40	13.07	11.36	12	10.05	12.215	11.025	-0.147875	0.543351	0.67979
QYM36_000967	0	0	0	0	0	0	0	0	0.001	0.001	0	1	1
QYM36_000968	21	19	148	39	5.18	4.5	20.9	9.8	4.84	15.35	1.66516	3.87852e-14	2.49434e-13
QYM36_000969	106	96	363	117	26.14	22.72	51.26	29.4	24.43	40.33	0.7232	1.32768e-10	6.84543e-10
QYM36_000970	0	0	0	0	0	0	0	0	0.001	0.001	0	1	1
QYM36_000971	0	0	0	0	0	0	0	0	0.001	0.001	0	1	1
QYM36_000972	0	0	0	0	0	0	0	0	0.001	0.001	0	1	1
QYM36_000973	0	0	0	0	0	0	0	0	0.001	0.001	0	1	1
QYM36_000974	571	585	1420	779	140.83	138.42	200.53	195.73	139.625	198.13	0.50489	4.47031e-21	3.81284e-20
QYM36_000975	33	23	42	20	8.14	5.44	5.93	5.03	6.79	5.48	-0.309236	0.351818	0.497357
QYM36_000976	78	121	183	88	19.24	28.63	25.84	22.11	23.935	23.975	0.00240901	0.962702	1
QYM36_000977	166	175	306	265	40.94	41.41	43.21	66.58	41.175	54.895	0.414906	0.000179102	0.000528569
QYM36_000978	0	0	0	0	0	0	0	0	0.001	0.001	0	1	1
QYM36_000979	0	0	0	0	0	0	0	0	0.001	0.001	0	1	1
QYM36_000980	0	0	0	0	0	0	0	0	0.001	0.001	0	1	1
QYM36_000981	277	296	135	157	68.32	70.04	19.06	39.45	69.18	29.255	-1.24167	1.92586e-37	2.60968e-36
QYM36_000982	0	0	0	0	0	0	0	0	0.001	0.001	0	1	1
QYM36_000983	0	0	0	0	0	0	0	0	0.001	0.001	0	1	1
QYM36_000984	32	39	160	130	7.89	9.23	22.59	32.66	8.56	27.625	1.69029	3.05454e-21	2.61689e-20
QYM36_000985	35	38	97	32	8.63	8.99	13.7	8.04	8.81	10.87	0.303138	0.128316	0.21241
QYM36_000986	3	6	20	3	0.74	1.42	2.82	0.75	1.08	1.785	0.724893	0.185087	0.292258
QYM36_000987	82	66	169	86	20.22	15.62	23.87	21.61	17.92	22.74	0.343662	0.0195187	0.0404282
QYM36_000988	1263	1497	1278	765	311.5	354.21	180.47	192.21	332.855	186.34	-0.836956	1.01546e-81	2.84832e-80
QYM36_000989	731	631	966	490	180.29	149.3	136.42	123.12	164.795	129.77	-0.344716	4.35011e-09	2.01214e-08
QYM36_000990	224	228	179	103	55.25	53.95	25.28	25.88	54.6	25.58	-1.09388	2.37793e-23	2.16443e-22
QYM36_000991	71	79	186	117	17.51	18.69	26.27	29.4	18.1	27.835	0.62091	2.54951e-05	8.36304e-05
QYM36_000992	0	0	0	0	0	0	0	0	0.001	0.001	0	1	1
QYM36_000993	0	0	0	0	0	0	0	0	0.001	0.001	0	1	1
QYM36_000994	0	0	0	0	0	0	0	0	0.001	0.001	0	1	1
QYM36_000995	24	23	68	43	5.92	5.44	9.6	10.8	5.68	10.2	0.844606	0.00108794	0.00285534
QYM36_000996	133	143	413	230	32.8	33.84	58.32	57.79	33.32	58.055	0.801032	6.94878e-15	4.67185e-14
QYM36_000997	83	82	7	7	20.47	19.4	0.99	1.76	19.935	1.375	-3.8578	2.69119e-42	4.0393e-41
QYM36_000998	12	17	10	3	2.96	4.02	1.41	0.75	3.49	1.08	-1.6922	0.000946306	0.00250603
QYM36_000999	0	0	0	0	0	0	0	0	0.001	0.001	0	1	1
QYM36_001000	0	0	0	0	0	0	0	0	0.001	0.001	0	1	1
QYM36_001001	0	0	0	0	0	0	0	0	0.001	0.001	0	1	1
QYM36_001002	159	147	220	126	39.21	34.78	31.07	31.66	36.995	31.365	-0.238175	0.0408566	0.0783343
QYM36_001003	110	104	260	142	27.13	24.61	36.72	35.68	25.87	36.2	0.48471	8.31501e-05	0.000255832
QYM36_001004	0	0	0	0	0	0	0	0	0.001	0.001	0	1	1
QYM36_001005	0	0	0	0	0	0	0	0	0.001	0.001	0	1	1
QYM36_001006	0	0	0	0	0	0	0	0	0.001	0.001	0	1	1
QYM36_001007	81	86	66	31	19.98	20.35	9.32	7.79	20.165	8.555	-1.23701	3.91973e-11	2.09267e-10
QYM36_001008	0	0	0	0	0	0	0	0	0.001	0.001	0	1	1
QYM36_001009	641	1037	770	352	158.09	245.37	108.74	88.44	201.73	98.59	-1.03291	6.062e-73	1.55113e-71
QYM36_001010	28	16	57	47	6.91	3.79	8.05	11.81	5.35	9.93	0.892255	0.000780909	0.00209688
QYM36_001011	0	0	0	0	0	0	0	0	0.001	0.001	0	1	1
QYM36_001012	0	0	0	0	0	0	0	0	0.001	0.001	0	1	1
QYM36_001013	40	58	68	53	9.87	13.72	9.6	13.32	11.795	11.46	-0.0415684	0.785647	0.899311
QYM36_001014	0	0	0	2	0	0	0	0.5	0.001	0.25	7.96578	0.500012	0.637
QYM36_001015	79	57	177	62	19.48	13.49	25	15.58	16.485	20.29	0.299615	0.0298948	0.0595236
QYM36_001016	0	0	0	0	0	0	0	0	0.001	0.001	0	1	1
QYM36_001017	2	0	0	0	0.49	0	0	0	0.245	0.001	-7.93664	0.500012	0.637
QYM36_001018	397	351	467	291	97.91	83.05	65.95	73.12	90.48	69.535	-0.37986	4.27386e-07	1.67422e-06
QYM36_001019	37	34	70	43	9.13	8.04	9.89	10.8	8.585	10.345	0.269044	0.261889	0.388473
QYM36_001020	77	55	129	42	18.99	13.01	18.22	10.55	16	14.385	-0.153507	0.55787	0.692819
QYM36_001021	0	0	0	0	0	0	0	0	0.001	0.001	0	1	1
QYM36_001022	5004	6094	8560	5448	1234.14	1441.94	1208.82	1368.84	1338.04	1288.83	-0.0540593	0.0083404	0.0186222
QYM36_001023	0	0	0	0	0	0	0	0	0.001	0.001	0	1	1
QYM36_001024	73	79	106	43	18	18.69	14.97	10.8	18.345	12.885	-0.509694	0.00603827	0.0139148
QYM36_001025	0	0	0	0	0	0	0	0	0.001	0.001	0	1	1
QYM36_001026	0	0	0	0	0	0	0	0	0.001	0.001	0	1	1
QYM36_001027	0	0	0	0	0	0	0	0	0.001	0.001	0	1	1
QYM36_001028	93	39	136	42	22.94	9.23	19.21	10.55	16.085	14.88	-0.112341	0.81656	0.923815
QYM36_001029	67	90	22	19	16.52	21.3	3.11	4.77	18.91	3.94	-2.26288	8.93772e-24	8.26825e-23
QYM36_001030	0	0	0	0	0	0	0	0	0.001	0.001	0	1	1
QYM36_001031	0	0	0	0	0	0	0	0	0.001	0.001	0	1	1
QYM36_001032	1	1	0	1	0.25	0.24	0	0.25	0.245	0.125	-0.970854	1	1
QYM36_001033	22	13	22	15	5.43	3.08	3.11	3.77	4.255	3.44	-0.306751	0.47708	0.635644
QYM36_001034	6	6	19	9	1.48	1.42	2.68	2.26	1.45	2.47	0.768458	0.143497	0.234957
QYM36_001035	325	361	399	333	80.16	85.42	56.35	83.67	82.79	70.01	-0.241896	0.000441921	0.00123345
QYM36_001036	0	0	0	0	0	0	0	0	0.001	0.001	0	1	1
QYM36_001037	0	0	0	0	0	0	0	0	0.001	0.001	0	1	1
QYM36_001038	81	104	164	73	19.98	24.61	23.16	18.34	22.295	20.75	-0.103609	0.587067	0.72089
QYM36_001039	164	164	249	103	40.45	38.8	35.16	25.88	39.625	30.52	-0.376656	0.00222771	0.00556407
QYM36_001040	490	565	735	412	120.85	133.69	103.79	103.52	127.27	103.655	-0.296103	3.61888e-06	1.30012e-05
QYM36_001041	0	0	1	0	0	0	0.14	0	0.001	0.07	6.12928	1	1
QYM36_001042	0	0	0	0	0	0	0	0	0.001	0.001	0	1	1
QYM36_001043	97	71	300	105	23.92	16.8	42.37	26.38	20.36	34.375	0.755622	7.91038e-10	3.86913e-09
QYM36_001044	2598	2389	6564	3062	640.75	565.27	926.95	769.35	603.01	848.15	0.492138	7.1477e-69	1.73657e-67
QYM36_001045	0	0	0	0	0	0	0	0	0.001	0.001	0	1	1
QYM36_001046	319	543	277	208	78.68	128.48	39.12	52.26	103.58	45.69	-1.1808	1.42471e-49	2.46976e-48
QYM36_001047	18	15	22	15	4.44	3.55	3.11	3.77	3.995	3.44	-0.215787	0.630752	0.756761
QYM36_001048	6	2	4	3	1.48	0.47	0.56	0.75	0.975	0.655	-0.573907	0.607307	0.739702
QYM36_001049	269	367	437	196	66.34	86.84	61.71	49.25	76.59	55.48	-0.465188	9.52792e-08	3.95462e-07
QYM36_001050	0	0	0	0	0	0	0	0	0.001	0.001	0	1	1
QYM36_001051	33	9	18	7	8.14	2.13	2.54	1.76	5.135	2.15	-1.25603	0.0013192	0.0034192
QYM36_001052	0	0	0	0	0	0	0	0	0.001	0.001	0	1	1
QYM36_001053	0	0	0	0	0	0	0	0	0.001	0.001	0	1	1
QYM36_001054	121	105	271	155	29.84	24.84	38.27	38.94	27.34	38.605	0.497774	3.51763e-05	0.000113339
QYM36_001055	115	150	160	102	28.36	35.49	22.59	25.63	31.925	24.11	-0.405055	0.0012275	0.00320394
QYM36_001056	97	150	172	64	23.92	35.49	24.29	16.08	29.705	20.185	-0.557422	0.000131328	0.000393615
QYM36_001057	392	296	1955	742	96.68	70.04	276.08	186.43	83.36	231.255	1.47206	6.34956e-145	2.81517e-143
QYM36_001058	0	0	0	0	0	0	0	0	0.001	0.001	0	1	1
QYM36_001059	22	19	30	13	5.43	4.5	4.24	3.27	4.965	3.755	-0.402981	0.266897	0.394421
QYM36_001060	691	729	682	479	170.42	172.49	96.31	120.35	171.455	108.33	-0.662397	2.85503e-31	3.32948e-30
QYM36_001061	2	1	3	0	0.49	0.24	0.42	0	0.365	0.21	-0.797507	1	1
QYM36_001062	27	14	28	21	6.66	3.31	3.95	5.28	4.985	4.615	-0.111263	0.749596	0.866186
QYM36_001063	335	375	856	504	82.62	88.73	120.88	126.63	85.675	123.755	0.530541	1.01925e-14	6.77227e-14
QYM36_001064	0	0	0	0	0	0	0	0	0.001	0.001	0	1	1
QYM36_001065	60	52	411	252	14.8	12.3	58.04	63.32	13.55	60.68	2.16293	8.16014e-64	1.82578e-62
QYM36_001066	194	244	324	170	47.85	57.73	45.75	42.71	52.79	44.23	-0.255239	0.0103938	0.0228516
QYM36_001067	8	6	10	16	1.97	1.42	1.41	4.02	1.695	2.715	0.679667	0.268427	0.396095
QYM36_001068	40	41	34	7	9.87	9.7	4.8	1.76	9.785	3.28	-1.57688	7.81164e-08	3.27476e-07
QYM36_001069	0	0	0	0	0	0	0	0	0.001	0.001	0	1	1
QYM36_001070	0	0	0	0	0	0	0	0	0.001	0.001	0	1	1
QYM36_001071	4	8	14	2	0.99	1.89	1.98	0.5	1.44	1.24	-0.215729	0.845069	0.949482
QYM36_001072	0	0	0	0	0	0	0	0	0.001	0.001	0	1	1
QYM36_001073	3328	3945	4972	2634	820.79	933.45	702.13	661.81	877.12	681.97	-0.363066	6.37449e-38	8.69914e-37
QYM36_001074	16	28	38	18	3.95	6.63	5.37	4.52	5.29	4.945	-0.0972972	0.839406	0.944001
QYM36_001075	0	0	0	0	0	0	0	0	0.001	0.001	0	1	1
QYM36_001076	0	0	0	0	0	0	0	0	0.001	0.001	0	1	1
QYM36_001077	0	0	0	0	0	0	0	0	0.001	0.001	0	1	1
QYM36_001078	0	0	0	0	0	0	0	0	0.001	0.001	0	1	1
QYM36_001079	0	0	0	0	0	0	0	0	0.001	0.001	0	1	1
QYM36_001080	0	0	0	0	0	0	0	0	0.001	0.001	0	1	1
QYM36_001081	0	0	0	0	0	0	0	0	0.001	0.001	0	1	1
QYM36_001082	0	2	14	2	0	0.47	1.98	0.5	0.235	1.24	2.39961	0.00739567	0.016742
QYM36_001083	750	748	1688	763	184.97	176.99	238.37	191.71	180.98	215.04	0.248775	6.92983e-08	2.91526e-07
QYM36_001084	0	0	0	0	0	0	0	0	0.001	0.001	0	1	1
QYM36_001085	0	2	0	0	0	0.47	0	0	0.235	0.001	-7.87652	0.500012	0.637
QYM36_001086	0	0	0	0	0	0	0	0	0.001	0.001	0	1	1
QYM36_001087	0	0	0	0	0	0	0	0	0.001	0.001	0	1	1
QYM36_001088	4	8	22	1	0.99	1.89	3.11	0.25	1.44	1.68	0.222392	0.596763	0.730638
QYM36_001089	0	0	0	0	0	0	0	0	0.001	0.001	0	1	1
QYM36_001090	8	5	9	3	1.97	1.18	1.27	0.75	1.575	1.01	-0.640997	0.424502	0.578736
QYM36_001091	633	592	1378	619	156.12	140.08	194.6	155.53	148.1	175.065	0.241319	1.61526e-06	6.00015e-06
QYM36_001092	761	683	1242	670	187.69	161.61	175.39	168.34	174.65	171.865	-0.0231909	0.739792	0.857845
QYM36_001093	1	0	2	1	0.25	0	0.28	0.25	0.125	0.265	1.08406	0.625019	0.752227
QYM36_001094	30	32	41	24	7.4	7.57	5.79	6.03	7.485	5.91	-0.340844	0.211039	0.327533
QYM36_001095	30	28	164	49	7.4	6.63	23.16	12.31	7.015	17.735	1.33808	3.25008e-12	1.8724e-11
QYM36_001096	0	0	0	0	0	0	0	0	0.001	0.001	0	1	1
QYM36_001097	144	106	181	112	35.51	25.08	25.56	28.14	30.295	26.85	-0.174158	0.167662	0.269745
QYM36_001098	0	0	0	0	0	0	0	0	0.001	0.001	0	1	1
QYM36_001099	137	118	270	150	33.79	27.92	38.13	37.69	30.855	37.91	0.297074	0.0101148	0.0223097
QYM36_001100	0	0	0	0	0	0	0	0	0.001	0.001	0	1	1
QYM36_001101	1	0	0	0	0.25	0	0	0	0.125	0.001	-6.96578	1	1
QYM36_001102	0	0	0	0	0	0	0	0	0.001	0.001	0	1	1
QYM36_001103	0	0	0	0	0	0	0	0	0.001	0.001	0	1	1
QYM36_001104	0	0	0	0	0	0	0	0	0.001	0.001	0	1	1
QYM36_001105	63	68	79	32	15.54	16.09	11.16	8.04	15.815	9.6	-0.720187	0.000337134	0.000953428
QYM36_001106	16	16	32	18	3.95	3.79	4.52	4.52	3.87	4.52	0.223989	0.500321	0.637224
QYM36_001107	683	673	497	193	168.45	159.24	70.18	48.49	163.845	59.335	-1.46538	2.64658e-99	8.60229e-98
QYM36_001108	0	0	0	0	0	0	0	0	0.001	0.001	0	1	1
QYM36_001109	0	0	2	4	0	0	0.28	1.01	0.001	0.645	9.33316	0.0312617	0.0618357
QYM36_001110	10	11	8	6	2.47	2.6	1.13	1.51	2.535	1.32	-0.941448	0.0896707	0.156347
QYM36_001111	0	0	0	0	0	0	0	0	0.001	0.001	0	1	1
QYM36_001112	0	0	0	0	0	0	0	0	0.001	0.001	0	1	1
QYM36_001113	135	122	179	138	33.3	28.87	25.28	34.67	31.085	29.975	-0.0524588	0.558676	0.69364
QYM36_001114	0	0	0	0	0	0	0	0	0.001	0.001	0	1	1
QYM36_001115	0	0	0	0	0	0	0	0	0.001	0.001	0	1	1
QYM36_001116	334	403	563	254	82.37	95.36	79.51	63.82	88.865	71.665	-0.310347	0.000131897	0.000395197
QYM36_001117	903	801	1166	710	222.71	189.53	164.66	178.39	206.12	171.525	-0.265066	1.05439e-07	4.35563e-07
QYM36_001118	191	207	289	162	47.11	48.98	40.81	40.7	48.045	40.755	-0.237409	0.0211261	0.0434396
QYM36_001119	103	129	229	84	25.4	30.52	32.34	21.11	27.96	26.725	-0.0651744	0.861799	0.964112
QYM36_001120	4	2	8	2	0.99	0.47	1.13	0.5	0.73	0.815	0.158904	1	1
QYM36_001121	3900	3995	6313	3671	961.86	945.28	891.5	922.36	953.57	906.93	-0.0723476	0.00467788	0.0110039
QYM36_001122	208	247	176	147	51.3	58.44	24.85	36.93	54.87	30.89	-0.828878	3.07886e-16	2.17327e-15
QYM36_001123	49	31	75	52	12.08	7.34	10.59	13.07	9.71	11.83	0.284907	0.20524	0.320035
QYM36_001124	96	56	97	33	23.68	13.25	13.7	8.29	18.465	10.995	-0.747946	8.45772e-05	0.000259974
QYM36_001125	0	0	1	0	0	0	0.14	0	0.001	0.07	6.12928	1	1
QYM36_001126	0	0	0	0	0	0	0	0	0.001	0.001	0	1	1
QYM36_001127	2	0	0	0	0.49	0	0	0	0.245	0.001	-7.93664	0.500012	0.637
QYM36_001128	11	5	20	5	2.71	1.18	2.82	1.26	1.945	2.04	0.068799	0.871476	0.972225
QYM36_001129	0	0	0	0	0	0	0	0	0.001	0.001	0	1	1
QYM36_001130	0	0	0	0	0	0	0	0	0.001	0.001	0	1	1
QYM36_001131	0	0	0	0	0	0	0	0	0.001	0.001	0	1	1
QYM36_001132	0	0	0	0	0	0	0	0	0.001	0.001	0	1	1
QYM36_001133	0	0	0	0	0	0	0	0	0.001	0.001	0	1	1
QYM36_001134	0	0	0	0	0	0	0	0	0.001	0.001	0	1	1
QYM36_001135	73	116	14	3	18	27.45	1.98	0.75	22.725	1.365	-4.05731	1.46508e-49	2.53516e-48
QYM36_001136	683	500	424	305	168.45	118.31	59.88	76.63	143.38	68.255	-1.07084	1.99409e-56	3.93139e-55
QYM36_001137	0	0	0	0	0	0	0	0	0.001	0.001	0	1	1
QYM36_001138	0	0	0	0	0	0	0	0	0.001	0.001	0	1	1
QYM36_001139	1556	1040	1225	738	383.76	246.08	172.99	185.43	314.92	179.21	-0.813334	3.59041e-73	9.28584e-72
QYM36_001140	184	164	170	243	45.38	38.8	24.01	61.06	42.09	42.535	0.0151729	0.567685	0.703484
QYM36_001141	0	0	0	0	0	0	0	0	0.001	0.001	0	1	1
QYM36_001142	0	1	1	0	0	0.24	0.14	0	0.12	0.07	-0.777608	1	1
QYM36_001143	0	0	0	0	0	0	0	0	0.001	0.001	0	1	1
QYM36_001144	0	0	0	0	0	0	0	0	0.001	0.001	0	1	1
QYM36_001145	0	0	0	0	0	0	0	0	0.001	0.001	0	1	1
QYM36_001146	0	0	0	0	0	0	0	0	0.001	0.001	0	1	1
QYM36_001147	5413	5571	7966	3853	1335.01	1318.19	1124.93	968.09	1326.6	1046.51	-0.342147	3.32015e-43	5.07035e-42
QYM36_001148	0	0	0	0	0	0	0	0	0.001	0.001	0	1	1
QYM36_001149	9	0	3	0	2.22	0	0.42	0	1.11	0.21	-2.4021	0.0386024	0.0744873
QYM36_001150	34	27	87	49	8.39	6.39	12.29	12.31	7.39	12.3	0.735012	0.00100609	0.00265194
QYM36_001151	1450	1084	1001	429	357.62	256.49	141.36	107.79	307.055	124.575	-1.30148	1.11914e-156	5.60792e-155
QYM36_001152	690	842	1624	856	170.18	199.23	229.34	215.08	184.705	222.21	0.266701	3.5999e-08	1.55034e-07
QYM36_001153	0	0	0	0	0	0	0	0	0.001	0.001	0	1	1
QYM36_001154	0	0	0	0	0	0	0	0	0.001	0.001	0	1	1
QYM36_001155	601	513	2155	1339	148.23	121.38	304.32	336.43	134.805	320.375	1.24889	8.21672e-148	3.80063e-146
QYM36_001156	0	0	0	0	0	0	0	0	0.001	0.001	0	1	1
QYM36_001157	176	225	135	113	43.41	53.24	19.06	28.39	48.325	23.725	-1.02636	7.28837e-20	5.98816e-19
QYM36_001158	0	0	0	0	0	0	0	0	0.001	0.001	0	1	1
QYM36_001159	525	706	1101	593	129.48	167.05	155.48	148.99	148.265	152.235	0.038122	0.48657	0.637
QYM36_001160	0	0	0	0	0	0	0	0	0.001	0.001	0	1	1
QYM36_001161	0	0	0	0	0	0	0	0	0.001	0.001	0	1	1
QYM36_001162	57	64	105	53	14.06	15.14	14.83	13.32	14.6	14.075	-0.0528334	0.855657	0.958244
QYM36_001163	0	0	0	0	0	0	0	0	0.001	0.001	0	1	1
QYM36_001164	28	36	65	25	6.91	8.52	9.18	6.28	7.715	7.73	0.00280226	1	1
QYM36_001165	2	0	3	0	0.49	0	0.42	0	0.245	0.21	-0.222392	1	1
QYM36_001166	86	78	277	98	21.21	18.46	39.12	24.62	19.835	31.87	0.684151	5.56288e-08	2.36293e-07
QYM36_001167	50	37	78	40	12.33	8.75	11.01	10.05	10.54	10.53	-0.00136943	1	1
QYM36_001168	0	0	0	0	0	0	0	0	0.001	0.001	0	1	1
QYM36_001169	0	0	0	0	0	0	0	0	0.001	0.001	0	1	1
QYM36_001170	0	0	0	0	0	0	0	0	0.001	0.001	0	1	1
QYM36_001171	1234	1715	1854	1109	304.34	405.8	261.82	278.64	355.07	270.23	-0.393916	4.28691e-23	3.87635e-22
QYM36_001172	0	0	0	0	0	0	0	0	0.001	0.001	0	1	1
QYM36_001173	0	0	0	0	0	0	0	0	0.001	0.001	0	1	1
QYM36_001174	67	68	110	59	16.52	16.09	15.53	14.82	16.305	15.175	-0.103618	0.561931	0.697052
QYM36_001175	30	18	14	11	7.4	4.26	1.98	2.76	5.83	2.37	-1.29861	0.000259797	0.000746568
QYM36_001176	0	0	0	0	0	0	0	0	0.001	0.001	0	1	1
QYM36_001177	0	0	0	0	0	0	0	0	0.001	0.001	0	1	1
QYM36_001178	0	0	0	0	0	0	0	0	0.001	0.001	0	1	1
QYM36_001179	0	0	0	0	0	0	0	0	0.001	0.001	0	1	1
QYM36_001180	0	0	0	0	0	0	0	0	0.001	0.001	0	1	1
QYM36_001181	0	0	0	0	0	0	0	0	0.001	0.001	0	1	1
QYM36_001182	0	0	0	0	0	0	0	0	0.001	0.001	0	1	1
QYM36_001183	14	7	30	11	3.45	1.66	4.24	2.76	2.555	3.5	0.454032	0.237388	0.360408
QYM36_001184	0	0	0	0	0	0	0	0	0.001	0.001	0	1	1
QYM36_001185	0	0	0	0	0	0	0	0	0.001	0.001	0	1	1
QYM36_001186	16	28	37	4	3.95	6.63	5.23	1.01	5.29	3.12	-0.761722	0.056911	0.105479
QYM36_001187	0	0	0	0	0	0	0	0	0.001	0.001	0	1	1
QYM36_001188	527	477	570	310	129.97	112.87	80.49	77.89	121.42	79.19	-0.616616	6.60789e-19	5.26715e-18
QYM36_001189	0	0	0	0	0	0	0	0	0.001	0.001	0	1	1
QYM36_001190	0	0	0	0	0	0	0	0	0.001	0.001	0	1	1
QYM36_001191	0	0	0	0	0	0	0	0	0.001	0.001	0	1	1
QYM36_001192	0	0	0	0	0	0	0	0	0.001	0.001	0	1	1
QYM36_001193	0	0	0	0	0	0	0	0	0.001	0.001	0	1	1
QYM36_001194	0	0	0	0	0	0	0	0	0.001	0.001	0	1	1
QYM36_001195	0	0	0	0	0	0	0	0	0.001	0.001	0	1	1
QYM36_001196	226	228	355	213	55.74	53.95	50.13	53.52	54.845	51.825	-0.0817119	0.364061	0.511148
QYM36_001197	0	0	0	0	0	0	0	0	0.001	0.001	0	1	1
QYM36_001198	0	0	0	0	0	0	0	0	0.001	0.001	0	1	1
QYM36_001199	0	0	0	0	0	0	0	0	0.001	0.001	0	1	1
QYM36_001200	51	41	172	72	12.58	9.7	24.29	18.09	11.14	21.19	0.927634	3.87559e-08	1.6646e-07
QYM36_001201	0	0	0	0	0	0	0	0	0.001	0.001	0	1	1
QYM36_001202	0	0	0	0	0	0	0	0	0.001	0.001	0	1	1
QYM36_001203	0	0	0	0	0	0	0	0	0.001	0.001	0	1	1
QYM36_001204	0	0	0	0	0	0	0	0	0.001	0.001	0	1	1
QYM36_001205	0	0	0	0	0	0	0	0	0.001	0.001	0	1	1
QYM36_001206	77	74	230	127	18.99	17.51	32.48	31.91	18.25	32.195	0.81894	2.39957e-09	1.13712e-08
QYM36_001207	2	0	4	3	0.49	0	0.56	0.75	0.245	0.655	1.41871	0.289112	0.420554
QYM36_001208	0	0	0	0	0	0	0	0	0.001	0.001	0	1	1
QYM36_001209	0	0	0	0	0	0	0	0	0.001	0.001	0	1	1
QYM36_001210	0	0	0	0	0	0	0	0	0.001	0.001	0	1	1
QYM36_001211	0	0	0	0	0	0	0	0	0.001	0.001	0	1	1
QYM36_001212	604	776	1788	1302	148.97	183.61	252.5	327.14	166.29	289.82	0.801456	2.26462e-60	4.74683e-59
QYM36_001213	0	0	0	0	0	0	0	0	0.001	0.001	0	1	1
QYM36_001214	226	236	324	298	55.74	55.84	45.75	74.87	55.79	60.31	0.112391	0.469247	0.627158
QYM36_001215	0	0	0	0	0	0	0	0	0.001	0.001	0	1	1
QYM36_001216	0	0	0	0	0	0	0	0	0.001	0.001	0	1	1
QYM36_001217	0	0	0	0	0	0	0	0	0.001	0.001	0	1	1
QYM36_001218	153	113	222	187	37.73	26.74	31.35	46.98	32.235	39.165	0.280937	0.0339109	0.0664745
QYM36_001219	0	0	0	0	0	0	0	0	0.001	0.001	0	1	1
QYM36_001220	0	0	0	0	0	0	0	0	0.001	0.001	0	1	1
QYM36_001221	140	163	320	167	34.53	38.57	45.19	41.96	36.55	43.575	0.253629	0.0158591	0.0334533
QYM36_001222	0	0	0	0	0	0	0	0	0.001	0.001	0	1	1
QYM36_001223	0	0	0	0	0	0	0	0	0.001	0.001	0	1	1
QYM36_001224	0	0	0	0	0	0	0	0	0.001	0.001	0	1	1
QYM36_001225	0	0	0	0	0	0	0	0	0.001	0.001	0	1	1
QYM36_001226	0	0	0	0	0	0	0	0	0.001	0.001	0	1	1
QYM36_001227	0	0	0	0	0	0	0	0	0.001	0.001	0	1	1
QYM36_001228	0	0	0	0	0	0	0	0	0.001	0.001	0	1	1
QYM36_001229	0	0	0	0	0	0	0	0	0.001	0.001	0	1	1
QYM36_001230	0	0	0	0	0	0	0	0	0.001	0.001	0	1	1
QYM36_001231	17	21	33	18	4.19	4.97	4.66	4.52	4.58	4.59	0.00314656	1	1
QYM36_001232	11	16	35	16	2.71	3.79	4.94	4.02	3.25	4.48	0.463059	0.201095	0.314437
QYM36_001233	1	1	0	2	0.25	0.24	0	0.5	0.245	0.25	0.0291463	1	1
QYM36_001234	67	60	105	52	16.52	14.2	14.83	13.07	15.36	13.95	-0.138913	0.470882	0.628866
QYM36_001235	0	0	0	0	0	0	0	0	0.001	0.001	0	1	1
QYM36_001236	222	250	392	203	54.75	59.15	55.36	51	56.95	53.18	-0.0988121	0.325598	0.46588
QYM36_001237	0	0	0	0	0	0	0	0	0.001	0.001	0	1	1
QYM36_001238	0	0	0	0	0	0	0	0	0.001	0.001	0	1	1
QYM36_001239	0	0	0	0	0	0	0	0	0.001	0.001	0	1	1
QYM36_001240	38	57	35	17	9.37	13.49	4.94	4.27	11.43	4.605	-1.31155	2.18928e-07	8.80195e-07
QYM36_001241	0	0	0	0	0	0	0	0	0.001	0.001	0	1	1
QYM36_001242	54	60	123	48	13.32	14.2	17.37	12.06	13.76	14.715	0.0968071	0.506306	0.643654
QYM36_001243	85	80	85	45	20.96	18.93	12	11.31	19.945	11.655	-0.775078	8.05103e-06	2.7793e-05
QYM36_001244	27	34	51	30	6.66	8.04	7.2	7.54	7.35	7.37	0.00392037	1	1
QYM36_001245	460	709	1395	635	113.45	167.76	197	159.55	140.605	178.275	0.342457	6.5161e-11	3.41642e-10
QYM36_001246	0	0	0	0	0	0	0	0	0.001	0.001	0	1	1
QYM36_001247	0	0	0	0	0	0	0	0	0.001	0.001	0	1	1
QYM36_001248	278	250	418	201	68.56	59.15	59.03	50.5	63.855	54.765	-0.221545	0.019407	0.0402141
QYM36_001249	0	1	4	3	0	0.24	0.56	0.75	0.12	0.655	2.44846	0.125033	0.207548
QYM36_001250	0	0	0	0	0	0	0	0	0.001	0.001	0	1	1
QYM36_001251	0	0	0	0	0	0	0	0	0.001	0.001	0	1	1
QYM36_001252	221	203	271	170	54.51	48.03	38.27	42.71	51.27	40.49	-0.340549	0.000532601	0.00146656
QYM36_001253	36	41	78	49	8.88	9.7	11.01	12.31	9.29	11.66	0.327817	0.155008	0.251701
QYM36_001254	58	53	130	59	14.3	12.54	18.36	14.82	13.42	16.59	0.305929	0.0675773	0.122211
QYM36_001255	36	37	68	34	8.88	8.75	9.6	8.54	8.815	9.07	0.041142	0.878046	0.977627
QYM36_001256	0	0	0	0	0	0	0	0	0.001	0.001	0	1	1
QYM36_001257	0	0	0	0	0	0	0	0	0.001	0.001	0	1	1
QYM36_001258	58	51	159	56	14.3	12.07	22.45	14.07	13.185	18.26	0.469789	0.00240349	0.00596902
QYM36_001259	0	0	0	0	0	0	0	0	0.001	0.001	0	1	1
QYM36_001260	0	0	0	0	0	0	0	0	0.001	0.001	0	1	1
QYM36_001261	0	0	0	0	0	0	0	0	0.001	0.001	0	1	1
QYM36_001262	54	45	52	21	13.32	10.65	7.34	5.28	11.985	6.31	-0.925518	0.000111032	0.000336136
QYM36_001263	2	5	18	1	0.49	1.18	2.54	0.25	0.835	1.395	0.740417	0.210171	0.326349
QYM36_001264	2215	2052	1913	1037	546.29	485.54	270.15	260.55	515.915	265.35	-0.959237	3.41604e-148	1.58772e-146
QYM36_001265	0	0	0	0	0	0	0	0	0.001	0.001	0	1	1
QYM36_001266	0	0	0	0	0	0	0	0	0.001	0.001	0	1	1
QYM36_001267	0	0	0	0	0	0	0	0	0.001	0.001	0	1	1
QYM36_001268	0	0	0	0	0	0	0	0	0.001	0.001	0	1	1
QYM36_001269	518	537	1066	529	127.75	127.06	150.54	132.91	127.405	141.725	0.153672	0.00579388	0.0133869
QYM36_001270	0	0	0	0	0	0	0	0	0.001	0.001	0	1	1
QYM36_001271	0	0	0	0	0	0	0	0	0.001	0.001	0	1	1
QYM36_001272	0	0	0	0	0	0	0	0	0.001	0.001	0	1	1
QYM36_001273	0	0	0	0	0	0	0	0	0.001	0.001	0	1	1
QYM36_001274	833	874	1171	596	205.44	206.8	165.36	149.75	206.12	157.555	-0.387629	1.96718e-13	1.21634e-12
QYM36_001275	0	0	0	0	0	0	0	0	0.001	0.001	0	1	1
QYM36_001276	38	51	98	22	9.37	12.07	13.84	5.53	10.72	9.685	-0.146481	0.776275	0.89045
QYM36_001277	0	0	0	0	0	0	0	0	0.001	0.001	0	1	1
QYM36_001278	71	59	201	90	17.51	13.96	28.38	22.61	15.735	25.495	0.696237	2.40442e-06	8.74923e-06
QYM36_001279	74	74	138	111	18.25	17.51	19.49	27.89	17.88	23.69	0.405931	0.0150621	0.0320319
QYM36_001280	0	0	0	0	0	0	0	0	0.001	0.001	0	1	1
QYM36_001281	6	0	1	3	1.48	0	0.14	0.75	0.74	0.445	-0.73372	0.548885	0.684221
QYM36_001282	0	0	0	0	0	0	0	0	0.001	0.001	0	1	1
QYM36_001283	29	35	57	24	7.15	8.28	8.05	6.03	7.715	7.04	-0.132091	0.734983	0.853606
QYM36_001284	0	0	0	0	0	0	0	0	0.001	0.001	0	1	1
QYM36_001285	38	40	121	78	9.37	9.46	17.09	19.6	9.415	18.345	0.962354	5.50479e-07	2.13813e-06
QYM36_001286	0	0	0	0	0	0	0	0	0.001	0.001	0	1	1
QYM36_001287	0	0	0	0	0	0	0	0	0.001	0.001	0	1	1
QYM36_001288	0	0	0	0	0	0	0	0	0.001	0.001	0	1	1
QYM36_001289	0	0	0	0	0	0	0	0	0.001	0.001	0	1	1
QYM36_001290	0	0	0	0	0	0	0	0	0.001	0.001	0	1	1
QYM36_001291	1	1	2	0	0.25	0.24	0.28	0	0.245	0.14	-0.807355	1	1
QYM36_001292	0	0	0	0	0	0	0	0	0.001	0.001	0	1	1
QYM36_001293	102	65	209	93	25.16	15.38	29.51	23.37	20.27	26.44	0.383376	0.00402151	0.00958171
QYM36_001294	0	0	0	0	0	0	0	0	0.001	0.001	0	1	1
QYM36_001295	0	0	0	0	0	0	0	0	0.001	0.001	0	1	1
QYM36_001296	0	0	0	0	0	0	0	0	0.001	0.001	0	1	1
QYM36_001297	58	70	104	58	14.3	16.56	14.69	14.57	15.43	14.63	-0.0768083	0.677938	0.803042
QYM36_001298	8	19	59	17	1.97	4.5	8.33	4.27	3.235	6.3	0.961586	0.0012779	0.00332288
QYM36_001299	158	127	170	75	38.97	30.05	24.01	18.84	34.51	21.425	-0.687719	2.36146e-07	9.47441e-07
QYM36_001300	0	0	0	0	0	0	0	0	0.001	0.001	0	1	1
QYM36_001301	63	79	112	55	15.54	18.69	15.82	13.82	17.115	14.82	-0.207716	0.274423	0.404198
QYM36_001302	0	0	0	0	0	0	0	0	0.001	0.001	0	1	1
QYM36_001303	61	90	257	103	15.04	21.3	36.29	25.88	18.17	31.085	0.77466	6.29713e-09	2.87813e-08
QYM36_001304	26	38	56	35	6.41	8.99	7.91	8.79	7.7	8.35	0.116918	0.745378	0.862763
QYM36_001305	498	465	707	372	122.82	110.03	99.84	93.47	116.425	96.655	-0.268485	8.37658e-05	0.000257562
QYM36_001306	0	0	0	0	0	0	0	0	0.001	0.001	0	1	1
QYM36_001307	8	1	11	1	1.97	0.24	1.55	0.25	1.105	0.9	-0.296049	1	1
QYM36_001308	44	64	115	67	10.85	15.14	16.24	16.83	12.995	16.535	0.347566	0.056046	0.104096
QYM36_001309	0	0	0	0	0	0	0	0	0.001	0.001	0	1	1
QYM36_001310	0	0	0	0	0	0	0	0	0.001	0.001	0	1	1
QYM36_001311	0	0	0	0	0	0	0	0	0.001	0.001	0	1	1
QYM36_001312	123	84	233	147	30.34	19.88	32.9	36.93	25.11	34.915	0.475585	0.000197632	0.000578642
QYM36_001313	99	111	106	62	24.42	26.26	14.97	15.58	25.34	15.275	-0.730244	1.50217e-06	5.59301e-06
QYM36_001314	56	94	115	62	13.81	22.24	16.24	15.58	18.025	15.91	-0.180065	0.288557	0.420554
QYM36_001315	0	0	0	0	0	0	0	0	0.001	0.001	0	1	1
QYM36_001316	1960	1973	3115	1691	483.4	466.84	439.89	424.87	475.12	432.38	-0.135992	0.000120769	0.000362986
QYM36_001317	0	0	0	0	0	0	0	0	0.001	0.001	0	1	1
QYM36_001318	38	11	38	13	9.37	2.6	5.37	3.27	5.985	4.32	-0.47032	0.184812	0.291919
QYM36_001319	231	239	269	155	56.97	56.55	37.99	38.94	56.76	38.465	-0.561328	1.32322e-08	5.89656e-08
QYM36_001320	44	29	35	11	10.85	6.86	4.94	2.76	8.855	3.85	-1.20163	3.96605e-05	0.000127276
QYM36_001321	616	694	2277	1034	151.92	164.21	321.55	259.8	158.065	290.675	0.878889	8.1693e-80	2.23923e-78
QYM36_001322	75	79	98	60	18.5	18.69	13.84	15.08	18.595	14.46	-0.362847	0.0305647	0.0607192
QYM36_001323	6	8	30	18	1.48	1.89	4.24	4.52	1.685	4.38	1.37818	0.00155933	0.00400917
QYM36_001324	4955	5086	8395	4714	1222.06	1203.43	1185.51	1184.42	1212.74	1184.96	-0.0334318	0.169488	0.272
QYM36_001325	116	80	218	118	28.61	18.93	30.79	29.65	23.77	30.22	0.346362	0.00721243	0.0163657
QYM36_001326	21	20	43	27	5.18	4.73	6.07	6.78	4.955	6.425	0.374811	0.246523	0.372163
QYM36_001327	8	11	21	11	1.97	2.6	2.97	2.76	2.285	2.865	0.326341	0.568411	0.704091
QYM36_001328	3901	3906	4556	3141	962.11	924.22	643.38	789.2	943.165	716.29	-0.396966	1.11228e-50	1.96715e-49
QYM36_001329	0	0	0	0	0	0	0	0	0.001	0.001	0	1	1
QYM36_001330	1413	1833	6451	4229	348.49	433.72	910.99	1062.56	391.105	986.775	1.33517	0	0
QYM36_001331	67	77	154	73	16.52	18.22	21.75	18.34	17.37	20.045	0.206645	0.169397	0.2719
QYM36_001332	0	0	0	0	0	0	0	0	0.001	0.001	0	1	1
QYM36_001333	0	0	0	0	0	0	0	0	0.001	0.001	0	1	1
QYM36_001334	746	785	1547	970	183.99	185.74	218.46	243.72	184.865	231.09	0.321983	1.75506e-10	8.97205e-10
QYM36_001335	0	0	0	0	0	0	0	0	0.001	0.001	0	1	1
QYM36_001336	51	48	134	57	12.58	11.36	18.92	14.32	11.97	16.62	0.473497	0.00663494	0.0151735
QYM36_001337	551	526	767	397	135.89	124.46	108.31	99.75	130.175	104.03	-0.323453	6.78989e-07	2.61407e-06
QYM36_001338	34	39	89	44	8.39	9.23	12.57	11.06	8.81	11.815	0.423406	0.0463103	0.0878081
QYM36_001339	80	71	186	95	19.73	16.8	26.27	23.87	18.265	25.07	0.45688	0.00141278	0.00365288
QYM36_001340	104	123	202	125	25.65	29.1	28.53	31.41	27.375	29.97	0.13066	0.368483	0.516813
QYM36_001341	0	0	0	0	0	0	0	0	0.001	0.001	0	1	1
QYM36_001342	0	0	0	0	0	0	0	0	0.001	0.001	0	1	1
QYM36_001343	0	0	0	0	0	0	0	0	0.001	0.001	0	1	1
QYM36_001344	0	0	0	0	0	0	0	0	0.001	0.001	0	1	1
QYM36_001345	0	0	0	1	0	0	0	0.25	0.001	0.125	6.96578	1	1
QYM36_001346	0	0	0	0	0	0	0	0	0.001	0.001	0	1	1
QYM36_001347	209	232	491	304	51.55	54.89	69.34	76.38	53.22	72.86	0.453158	3.4588e-07	1.3655e-06
QYM36_001348	0	0	0	0	0	0	0	0	0.001	0.001	0	1	1
QYM36_001349	0	0	0	0	0	0	0	0	0.001	0.001	0	1	1
QYM36_001350	0	2	1	1	0	0.47	0.14	0.25	0.235	0.195	-0.269187	1	1
QYM36_001351	0	0	0	0	0	0	0	0	0.001	0.001	0	1	1
QYM36_001352	1081	1455	1701	1014	266.61	344.28	240.21	254.77	305.445	247.49	-0.303542	4.18326e-13	2.54729e-12
QYM36_001353	415	410	659	356	102.35	97.01	93.06	89.45	99.68	91.255	-0.1274	0.0785492	0.139201
QYM36_001354	1	1	2	0	0.25	0.24	0.28	0	0.245	0.14	-0.807355	1	1
QYM36_001355	3	26	25	8	0.74	6.15	3.53	2.01	3.445	2.77	-0.314618	0.603192	0.737209
QYM36_001356	0	0	0	0	0	0	0	0	0.001	0.001	0	1	1
QYM36_001357	54	50	114	73	13.32	11.83	16.1	18.34	12.575	17.22	0.453527	0.0144703	0.0308758
QYM36_001358	0	0	0	0	0	0	0	0	0.001	0.001	0	1	1
QYM36_001359	0	0	0	0	0	0	0	0	0.001	0.001	0	1	1
QYM36_001360	0	0	0	0	0	0	0	0	0.001	0.001	0	1	1
QYM36_001361	0	0	0	0	0	0	0	0	0.001	0.001	0	1	1
QYM36_001362	0	0	0	0	0	0	0	0	0.001	0.001	0	1	1
QYM36_001363	0	0	0	0	0	0	0	0	0.001	0.001	0	1	1
QYM36_001364	0	0	0	0	0	0	0	0	0.001	0.001	0	1	1
QYM36_001365	340	332	645	305	83.85	78.56	91.08	76.63	81.205	83.855	0.0463282	0.426562	0.581462
QYM36_001366	18	6	38	15	4.44	1.42	5.37	3.77	2.93	4.57	0.641294	0.0766332	0.136257
QYM36_001367	365	281	614	283	90.02	66.49	86.71	71.11	78.255	78.91	0.0120252	0.6833	0.808514
QYM36_001368	159	238	271	170	39.21	56.31	38.27	42.71	47.76	40.49	-0.238237	0.015539	0.0329296
QYM36_001369	55	77	197	86	13.56	18.22	27.82	21.61	15.89	24.715	0.637268	1.39224e-05	4.6999e-05
QYM36_001370	6	8	9	17	1.48	1.89	1.27	4.27	1.685	2.77	0.717137	0.268427	0.396095
QYM36_001371	20	23	37	13	4.93	5.44	5.23	3.27	5.185	4.25	-0.286881	0.525477	0.661902
QYM36_001372	0	0	0	0	0	0	0	0	0.001	0.001	0	1	1
QYM36_001373	96	97	159	84	23.68	22.95	22.45	21.11	23.315	21.78	-0.0982545	0.561698	0.696943
QYM36_001374	100	112	394	214	24.66	26.5	55.64	53.77	25.58	54.705	1.09666	7.63071e-23	6.84204e-22
QYM36_001375	51	43	76	36	12.58	10.17	10.73	9.05	11.375	9.89	-0.201824	0.396189	0.546094
QYM36_001376	661	637	1047	493	163.02	150.72	147.85	123.87	156.87	135.86	-0.207449	0.000817871	0.0021888
QYM36_001377	19	23	23	8	4.69	5.44	3.25	2.01	5.065	2.63	-0.945499	0.0128545	0.0277418
QYM36_001378	108	85	118	47	26.64	20.11	16.66	11.81	23.375	14.235	-0.715524	1.49419e-05	5.02118e-05
QYM36_001379	282	228	324	165	69.55	53.95	45.75	41.46	61.75	43.605	-0.501946	1.74057e-07	7.05095e-07
QYM36_001380	71	78	120	45	17.51	18.46	16.95	11.31	17.985	14.13	-0.348033	0.0668568	0.121044
QYM36_001381	2232	2787	1668	1082	550.48	659.45	235.55	271.86	604.965	253.705	-1.2537	2.52038e-276	2.16505e-274
QYM36_001382	539	719	1423	1101	132.93	170.13	200.95	276.63	151.53	238.79	0.656139	6.9029e-35	8.84325e-34
QYM36_001383	0	0	0	0	0	0	0	0	0.001	0.001	0	1	1
QYM36_001384	5	7	7	2	1.23	1.66	0.99	0.5	1.445	0.745	-0.955757	0.263296	0.389899
QYM36_001385	0	0	0	0	0	0	0	0	0.001	0.001	0	1	1
QYM36_001386	383	328	768	391	94.46	77.61	108.45	98.24	86.035	103.345	0.264473	9.28497e-05	0.0002835
QYM36_001387	0	0	0	0	0	0	0	0	0.001	0.001	0	1	1
QYM36_001388	0	0	0	0	0	0	0	0	0.001	0.001	0	1	1
QYM36_001389	0	0	0	0	0	0	0	0	0.001	0.001	0	1	1
QYM36_001390	18	12	34	31	4.44	2.84	4.8	7.79	3.64	6.295	0.790268	0.0221722	0.0452618
QYM36_001391	62	105	218	109	15.29	24.84	30.79	27.39	20.065	29.09	0.535842	7.53789e-05	0.00023349
QYM36_001392	8	9	5	2	1.97	2.13	0.71	0.5	2.05	0.605	-1.76062	0.0066264	0.0151648
QYM36_001393	0	0	4	0	0	0	0.56	0	0.001	0.28	8.12928	0.250019	0.373398
QYM36_001394	0	0	0	0	0	0	0	0	0.001	0.001	0	1	1
QYM36_001395	0	0	0	0	0	0	0	0	0.001	0.001	0	1	1
QYM36_001396	398	382	312	197	98.16	90.39	44.06	49.5	94.275	46.78	-1.01098	1.01328e-34	1.29466e-33
QYM36_001397	42	41	143	54	10.36	9.7	20.19	13.57	10.03	16.88	0.750993	2.459e-05	8.07441e-05
QYM36_001398	95	81	115	89	23.43	19.17	16.24	22.36	21.3	19.3	-0.142253	0.258115	0.383762
QYM36_001399	1	1	7	0	0.25	0.24	0.99	0	0.245	0.495	1.01465	0.453166	0.609607
QYM36_001400	4	10	21	5	0.99	2.37	2.97	1.26	1.68	2.115	0.332196	0.511572	0.647525
QYM36_001401	123	80	559	288	30.34	18.93	78.94	72.36	24.635	75.65	1.61863	2.4961e-55	4.78386e-54
QYM36_001402	0	0	0	0	0	0	0	0	0.001	0.001	0	1	1
QYM36_001403	764	783	1809	981	188.43	185.27	255.46	246.48	186.85	250.97	0.425634	2.51476e-19	2.02974e-18
QYM36_001404	507	600	482	295	125.04	141.97	68.07	74.12	133.505	71.095	-0.909074	2.97747e-40	4.3077e-39
QYM36_001405	0	0	0	0	0	0	0	0	0.001	0.001	0	1	1
QYM36_001406	4	12	2	1	0.99	2.84	0.28	0.25	1.915	0.265	-2.85328	0.00073055	0.00197211
QYM36_001407	0	0	0	0	0	0	0	0	0.001	0.001	0	1	1
QYM36_001408	0	0	0	0	0	0	0	0	0.001	0.001	0	1	1
QYM36_001409	117	125	400	208	28.86	29.58	56.49	52.26	29.22	54.375	0.895987	5.33771e-17	3.86703e-16
QYM36_001410	647	608	1550	891	159.57	143.86	218.89	223.87	151.715	221.38	0.545161	4.52915e-26	4.51086e-25
QYM36_001411	120	135	123	80	29.6	31.94	17.37	20.1	30.77	18.735	-0.715788	1.2322e-07	5.05977e-07
QYM36_001412	6	5	19	4	1.48	1.18	2.68	1.01	1.33	1.845	0.472195	0.377278	0.524906
QYM36_001413	0	0	0	0	0	0	0	0	0.001	0.001	0	1	1
QYM36_001414	109	108	219	91	26.88	25.55	30.93	22.86	26.215	26.895	0.0369454	0.626359	0.753652
QYM36_001415	1	1	0	2	0.25	0.24	0	0.5	0.245	0.25	0.0291463	1	1
QYM36_001416	6	8	7	4	1.48	1.89	0.99	1.01	1.685	1	-0.752749	0.229669	0.349976
QYM36_001417	11	21	35	12	2.71	4.97	4.94	3.02	3.84	3.98	0.0516621	0.817722	0.924913
QYM36_001418	69	56	146	76	17.02	13.25	20.62	19.1	15.135	19.86	0.391977	0.0137896	0.0295346
QYM36_001419	181	155	213	79	44.64	36.68	30.08	19.85	40.66	24.965	-0.703703	2.14042e-08	9.37323e-08
QYM36_001420	5	5	34	20	1.23	1.18	4.8	5.03	1.205	4.915	2.02816	5.20369e-06	1.83387e-05
QYM36_001421	555	380	1263	600	136.88	89.91	178.36	150.75	113.395	164.555	0.537213	3.53011e-21	3.01895e-20
QYM36_001422	38	23	79	34	9.37	5.44	11.16	8.54	7.405	9.85	0.411624	0.0619128	0.113894
QYM36_001423	5	8	24	9	1.23	1.89	3.39	2.26	1.56	2.825	0.856705	0.0661388	0.119857
QYM36_001424	0	0	0	0	0	0	0	0	0.001	0.001	0	1	1
QYM36_001425	0	0	0	0	0	0	0	0	0.001	0.001	0	1	1
QYM36_001426	46	86	117	58	11.35	20.35	16.52	14.57	15.85	15.545	-0.0280322	0.953834	1
QYM36_001427	0	0	0	0	0	0	0	0	0.001	0.001	0	1	1
QYM36_001428	0	0	0	0	0	0	0	0	0.001	0.001	0	1	1
QYM36_001429	87	119	157	91	21.46	28.16	22.17	22.86	24.81	22.515	-0.140035	0.320519	0.459776
QYM36_001430	0	0	0	0	0	0	0	0	0.001	0.001	0	1	1
QYM36_001431	240	264	815	287	59.19	62.47	115.09	72.11	60.83	93.6	0.621726	2.18951e-17	1.61544e-16
QYM36_001432	1	0	0	0	0.25	0	0	0	0.125	0.001	-6.96578	1	1
QYM36_001433	0	0	0	0	0	0	0	0	0.001	0.001	0	1	1
QYM36_001434	0	0	0	0	0	0	0	0	0.001	0.001	0	1	1
QYM36_001435	0	0	0	0	0	0	0	0	0.001	0.001	0	1	1
QYM36_001436	111	139	147	75	27.38	32.89	20.76	18.84	30.135	19.8	-0.60594	1.3126e-05	4.44353e-05
QYM36_001437	71	64	50	37	17.51	15.14	7.06	9.3	16.325	8.18	-0.99691	2.97843e-07	1.18021e-06
QYM36_001438	0	0	0	0	0	0	0	0	0.001	0.001	0	1	1
QYM36_001439	955	753	1826	1213	235.53	178.17	257.86	304.77	206.85	281.315	0.443602	3.38861e-21	2.90052e-20
QYM36_001440	136	94	231	85	33.54	22.24	32.62	21.36	27.89	26.99	-0.047323	1	1
QYM36_001441	0	0	0	0	0	0	0	0	0.001	0.001	0	1	1
QYM36_001442	59	47	61	41	14.55	11.12	8.61	10.3	12.835	9.455	-0.440934	0.030962	0.0613691
QYM36_001443	1067	1387	2462	1496	263.16	328.19	347.68	375.88	295.675	361.78	0.2911	1.15805e-12	6.86056e-12
QYM36_001444	0	0	0	0	0	0	0	0	0.001	0.001	0	1	1
QYM36_001445	308	329	569	290	75.96	77.85	80.35	72.86	76.905	76.605	-0.00563884	0.979376	1
QYM36_001446	51	77	97	43	12.58	18.22	13.7	10.8	15.4	12.25	-0.330149	0.0949149	0.16424
QYM36_001447	328	351	356	241	80.9	83.05	50.27	60.55	81.975	55.41	-0.565038	2.14795e-12	1.25549e-11
QYM36_001448	101	81	137	80	24.91	19.17	19.35	20.1	22.04	19.725	-0.160099	0.289938	0.421438
QYM36_001449	500	528	681	294	123.32	124.93	96.17	73.87	124.125	85.02	-0.54592	7.29307e-15	4.89307e-14
QYM36_001450	0	0	0	0	0	0	0	0	0.001	0.001	0	1	1
QYM36_001451	0	0	0	0	0	0	0	0	0.001	0.001	0	1	1
QYM36_001452	11	9	27	7	2.71	2.13	3.81	1.76	2.42	2.785	0.20267	0.576094	0.710681
QYM36_001453	0	0	0	0	0	0	0	0	0.001	0.001	0	1	1
QYM36_001454	31	53	23	17	7.65	12.54	3.25	4.27	10.095	3.76	-1.42484	8.85065e-08	3.68783e-07
QYM36_001455	345	414	303	150	85.09	97.96	42.79	37.69	91.525	40.24	-1.18554	3.15155e-42	4.70823e-41
QYM36_001456	10034	10823	11839	10306	2474.7	2560.89	1671.86	2589.44	2517.8	2130.65	-0.240867	2.49598e-38	3.43546e-37
QYM36_001457	198	196	147	73	48.83	46.38	20.76	18.34	47.605	19.55	-1.28394	5.72896e-26	5.6823e-25
QYM36_001458	0	0	0	0	0	0	0	0	0.001	0.001	0	1	1
QYM36_001459	0	2	2	4	0	0.47	0.28	1.01	0.235	0.645	1.45664	0.289112	0.420554
QYM36_001460	3	6	5	3	0.74	1.42	0.71	0.75	1.08	0.73	-0.565063	0.629133	0.755384
QYM36_001461	60	73	146	72	14.8	17.27	20.62	18.09	16.035	19.355	0.271482	0.0920057	0.160099
QYM36_001462	0	0	0	0	0	0	0	0	0.001	0.001	0	1	1
QYM36_001463	8	18	27	15	1.97	4.26	3.81	3.77	3.115	3.79	0.282966	0.538919	0.675913
QYM36_001464	80	96	68	49	19.73	22.72	9.6	12.31	21.225	10.955	-0.954175	1.28206e-08	5.71844e-08
QYM36_001465	0	0	0	0	0	0	0	0	0.001	0.001	0	1	1
QYM36_001466	0	0	0	0	0	0	0	0	0.001	0.001	0	1	1
QYM36_001467	0	0	0	0	0	0	0	0	0.001	0.001	0	1	1
QYM36_001468	14	10	53	27	3.45	2.37	7.48	6.78	2.91	7.13	1.29288	6.70552e-05	0.000208986
QYM36_001469	30	44	93	48	7.4	10.41	13.13	12.06	8.905	12.595	0.500164	0.0176382	0.0369067
QYM36_001470	0	0	0	0	0	0	0	0	0.001	0.001	0	1	1
QYM36_001471	22	27	63	22	5.43	6.39	8.9	5.53	5.91	7.215	0.287841	0.24745	0.373398
QYM36_001472	0	0	0	0	0	0	0	0	0.001	0.001	0	1	1
QYM36_001473	0	0	0	0	0	0	0	0	0.001	0.001	0	1	1
QYM36_001474	253	291	271	173	62.4	68.86	38.27	43.47	65.63	40.87	-0.683313	1.48006e-13	9.20472e-13
QYM36_001475	0	0	0	0	0	0	0	0	0.001	0.001	0	1	1
QYM36_001476	0	0	0	0	0	0	0	0	0.001	0.001	0	1	1
QYM36_001477	0	0	0	0	0	0	0	0	0.001	0.001	0	1	1
QYM36_001478	246	332	1387	516	60.67	78.56	195.87	129.65	69.615	162.76	1.22528	3.54738e-80	9.83555e-79
QYM36_001479	0	0	0	0	0	0	0	0	0.001	0.001	0	1	1
QYM36_001480	0	0	0	0	0	0	0	0	0.001	0.001	0	1	1
QYM36_001481	9	3	7	1	2.22	0.71	0.99	0.25	1.465	0.62	-1.24056	0.167169	0.269043
QYM36_001482	11	22	75	36	2.71	5.21	10.59	9.05	3.96	9.82	1.31022	1.49847e-06	5.58141e-06
QYM36_001483	0	0	0	0	0	0	0	0	0.001	0.001	0	1	1
QYM36_001484	79	73	68	42	19.48	17.27	9.6	10.55	18.375	10.075	-0.866964	2.33699e-06	8.53288e-06
QYM36_001485	0	0	0	0	0	0	0	0	0.001	0.001	0	1	1
QYM36_001486	8	7	25	4	1.97	1.66	3.53	1.01	1.815	2.27	0.322723	0.429822	0.585077
QYM36_001487	26	26	78	43	6.41	6.15	11.01	10.8	6.28	10.905	0.796153	0.000754743	0.00203286
QYM36_001488	254	186	635	439	62.64	44.01	89.67	110.3	53.325	99.985	0.9069	2.89528e-28	3.06104e-27
QYM36_001489	0	0	1	0	0	0	0.14	0	0.001	0.07	6.12928	1	1
QYM36_001490	9	17	26	5	2.22	4.02	3.67	1.26	3.12	2.465	-0.339958	0.583383	0.717098
QYM36_001491	0	0	0	0	0	0	0	0	0.001	0.001	0	1	1
QYM36_001492	7	30	47	20	1.73	7.1	6.64	5.03	4.415	5.835	0.402319	0.189388	0.298309
QYM36_001493	20	7	41	14	4.93	1.66	5.79	3.52	3.295	4.655	0.498503	0.110357	0.187754
QYM36_001494	1340	1256	2779	1737	330.49	297.19	392.44	436.43	313.84	414.435	0.401117	7.74204e-25	7.41156e-24
QYM36_001495	0	0	0	0	0	0	0	0	0.001	0.001	0	1	1
QYM36_001496	172	208	674	252	42.42	49.22	95.18	63.32	45.82	79.25	0.790433	2.82336e-21	2.42315e-20
QYM36_001497	0	0	0	0	0	0	0	0	0.001	0.001	0	1	1
QYM36_001498	0	0	0	0	0	0	0	0	0.001	0.001	0	1	1
QYM36_001499	12723	11166	15407	9163	3137.89	2642.05	2175.73	2302.26	2889.97	2238.99	-0.368203	1.83458e-79	4.98602e-78
QYM36_001500	0	0	0	0	0	0	0	0	0.001	0.001	0	1	1
QYM36_001501	0	0	0	0	0	0	0	0	0.001	0.001	0	1	1
QYM36_001502	0	0	3	1	0	0	0.42	0.25	0.001	0.335	8.38802	0.250019	0.373398
QYM36_001503	81	68	270	108	19.98	16.09	38.13	27.14	18.035	32.635	0.855621	1.09209e-10	5.66418e-10
QYM36_001504	2	4	26	7	0.49	0.95	3.67	1.76	0.72	2.715	1.91488	0.000511005	0.00141275
QYM36_001505	0	0	2	0	0	0	0.28	0	0.001	0.14	7.12928	0.500012	0.637
QYM36_001506	0	0	0	0	0	0	0	0	0.001	0.001	0	1	1
QYM36_001507	0	0	0	0	0	0	0	0	0.001	0.001	0	1	1
QYM36_001508	0	0	0	0	0	0	0	0	0.001	0.001	0	1	1
QYM36_001509	0	0	0	0	0	0	0	0	0.001	0.001	0	1	1
QYM36_001510	67	86	173	86	16.52	20.35	24.43	21.61	18.435	23.02	0.32044	0.030973	0.0613781
QYM36_001511	0	0	0	0	0	0	0	0	0.001	0.001	0	1	1
QYM36_001512	0	0	0	0	0	0	0	0	0.001	0.001	0	1	1
QYM36_001513	0	0	0	0	0	0	0	0	0.001	0.001	0	1	1
QYM36_001514	20	34	5	1	4.93	8.04	0.71	0.25	6.485	0.48	-3.756	1.79265e-14	1.17008e-13
QYM36_001515	0	0	0	0	0	0	0	0	0.001	0.001	0	1	1
QYM36_001516	2	14	28	4	0.49	3.31	3.95	1.01	1.9	2.48	0.384341	0.360637	0.50771
QYM36_001517	0	0	0	0	0	0	0	0	0.001	0.001	0	1	1
QYM36_001518	0	0	0	0	0	0	0	0	0.001	0.001	0	1	1
QYM36_001519	0	0	0	0	0	0	0	0	0.001	0.001	0	1	1
QYM36_001520	0	0	0	0	0	0	0	0	0.001	0.001	0	1	1
QYM36_001521	190	270	202	102	46.86	63.89	28.53	25.63	55.375	27.08	-1.03201	1.73879e-21	1.5017e-20
QYM36_001522	2	4	9	1	0.49	0.95	1.27	0.25	0.72	0.76	0.0780025	1	1
QYM36_001523	0	0	0	0	0	0	0	0	0.001	0.001	0	1	1
QYM36_001524	0	0	0	0	0	0	0	0	0.001	0.001	0	1	1
QYM36_001525	0	0	0	0	0	0	0	0	0.001	0.001	0	1	1
QYM36_001526	3	3	13	9	0.74	0.71	1.84	2.26	0.725	2.05	1.49957	0.0290105	0.0579307
QYM36_001527	402	277	60	41	99.15	65.54	8.47	10.3	82.345	9.385	-3.13325	1.98856e-138	8.57934e-137
QYM36_001528	6	17	33	7	1.48	4.02	4.66	1.76	2.75	3.21	0.223142	0.512149	0.648
QYM36_001529	89	117	182	71	21.95	27.68	25.7	17.84	24.815	21.77	-0.188871	0.275475	0.405639
QYM36_001530	0	0	0	0	0	0	0	0	0.001	0.001	0	1	1
QYM36_001531	0	0	0	0	0	0	0	0	0.001	0.001	0	1	1
QYM36_001532	0	0	0	0	0	0	0	0	0.001	0.001	0	1	1
QYM36_001533	0	0	0	0	0	0	0	0	0.001	0.001	0	1	1
QYM36_001534	0	0	0	0	0	0	0	0	0.001	0.001	0	1	1
QYM36_001535	105	101	322	159	25.9	23.9	45.47	39.95	24.9	42.71	0.778428	2.77303e-11	1.49548e-10
QYM36_001536	0	0	0	0	0	0	0	0	0.001	0.001	0	1	1
QYM36_001537	167	205	304	153	41.19	48.51	42.93	38.44	44.85	40.685	-0.140611	0.208418	0.324464
QYM36_001538	0	0	0	0	0	0	0	0	0.001	0.001	0	1	1
QYM36_001539	0	0	0	0	0	0	0	0	0.001	0.001	0	1	1
QYM36_001540	0	0	0	0	0	0	0	0	0.001	0.001	0	1	1
QYM36_001541	137	179	298	319	33.79	42.35	42.08	80.15	38.07	61.115	0.682872	4.78163e-10	2.37012e-09
QYM36_001542	0	0	0	0	0	0	0	0	0.001	0.001	0	1	1
QYM36_001543	135	196	515	182	33.3	46.38	72.73	45.73	39.84	59.23	0.57211	2.3832e-10	1.20741e-09
QYM36_001544	69	90	140	53	17.02	21.3	19.77	13.32	19.16	16.545	-0.211702	0.277941	0.408879
QYM36_001545	294	332	603	378	72.51	78.56	85.15	94.97	75.535	90.06	0.253741	0.00131656	0.00341511
QYM36_001546	0	0	0	0	0	0	0	0	0.001	0.001	0	1	1
QYM36_001547	0	0	0	0	0	0	0	0	0.001	0.001	0	1	1
QYM36_001548	426	375	1546	592	105.06	88.73	218.32	148.74	96.895	183.53	0.921522	1.19783e-59	2.46773e-58
QYM36_001549	29	48	55	25	7.15	11.36	7.77	6.28	9.255	7.025	-0.397735	0.12372	0.207548
QYM36_001550	129	184	357	153	31.82	43.54	50.41	38.44	37.68	44.425	0.237573	0.0131797	0.0283355
QYM36_001551	973	1254	1580	870	239.97	296.72	223.12	218.59	268.345	220.855	-0.28099	5.01029e-10	2.47836e-09
QYM36_001552	0	0	0	0	0	0	0	0	0.001	0.001	0	1	1
QYM36_001553	0	0	0	0	0	0	0	0	0.001	0.001	0	1	1
QYM36_001554	62	61	112	57	15.29	14.43	15.82	14.32	14.86	15.07	0.0202453	0.905388	1
QYM36_001555	6475	4685	3218	2060	1596.94	1108.54	454.44	517.59	1352.74	486.015	-1.47681	0	0
QYM36_001556	888	1079	1617	1330	219.01	255.31	228.35	334.17	237.16	281.26	0.246044	1.74874e-06	6.47101e-06
QYM36_001557	0	0	6	0	0	0	0.85	0	0.001	0.425	8.73132	0.0625156	0.114412
QYM36_001558	39	28	62	40	9.62	6.63	8.76	10.05	8.125	9.405	0.21106	0.391401	0.540561
QYM36_001559	0	0	0	0	0	0	0	0	0.001	0.001	0	1	1
QYM36_001560	0	0	0	0	0	0	0	0	0.001	0.001	0	1	1
QYM36_001561	0	0	0	0	0	0	0	0	0.001	0.001	0	1	1
QYM36_001562	195	284	568	315	48.09	67.2	80.21	79.15	57.645	79.68	0.467022	2.11048e-08	9.25056e-08
QYM36_001563	4	3	27	7	0.99	0.71	3.81	1.76	0.85	2.785	1.71214	0.00257463	0.00636774
QYM36_001564	0	0	0	0	0	0	0	0	0.001	0.001	0	1	1
QYM36_001565	1565	1896	1397	743	385.98	448.62	197.28	186.68	417.3	191.98	-1.12013	6.31259e-163	3.39293e-161
QYM36_001566	57	56	50	29	14.06	13.25	7.06	7.29	13.655	7.175	-0.928379	1.26386e-05	4.28307e-05
QYM36_001567	0	0	0	0	0	0	0	0	0.001	0.001	0	1	1
QYM36_001568	42	36	166	55	10.36	8.52	23.44	13.82	9.44	18.63	0.980769	3.61129e-08	1.55455e-07
QYM36_001569	302	451	795	449	74.48	106.71	112.27	112.81	90.595	112.54	0.312935	5.83785e-06	2.04612e-05
QYM36_001570	0	0	0	0	0	0	0	0	0.001	0.001	0	1	1
QYM36_001571	27	30	66	43	6.66	7.1	9.32	10.8	6.88	10.06	0.54815	0.0263666	0.0529921
QYM36_001572	0	0	0	0	0	0	0	0	0.001	0.001	0	1	1
QYM36_001573	120	101	155	68	29.6	23.9	21.89	17.09	26.75	19.49	-0.456805	0.00253029	0.00626451
QYM36_001574	81	111	221	90	19.98	26.26	31.21	22.61	23.12	26.91	0.219001	0.076074	0.135413
QYM36_001575	0	0	0	0	0	0	0	0	0.001	0.001	0	1	1
QYM36_001576	0	0	0	0	0	0	0	0	0.001	0.001	0	1	1
QYM36_001577	0	0	0	0	0	0	0	0	0.001	0.001	0	1	1
QYM36_001578	0	0	0	0	0	0	0	0	0.001	0.001	0	1	1
QYM36_001579	14	6	51	23	3.45	1.42	7.2	5.78	2.435	6.49	1.4143	3.54673e-05	0.000114162
QYM36_001580	0	2	0	0	0	0.47	0	0	0.235	0.001	-7.87652	0.500012	0.637
QYM36_001581	13	16	17	5	3.21	3.79	2.4	1.26	3.5	1.83	-0.935511	0.0445135	0.0846372
QYM36_001582	8	17	142	63	1.97	4.02	20.05	15.83	2.995	17.94	2.58255	3.54631e-25	3.41532e-24
QYM36_001583	914	1481	2359	1310	225.42	350.43	333.13	329.15	287.925	331.14	0.201748	9.08988e-07	3.45394e-06
QYM36_001584	67	53	95	36	16.52	12.54	13.42	9.05	14.53	11.235	-0.371035	0.083344	0.146457
QYM36_001585	0	0	0	0	0	0	0	0	0.001	0.001	0	1	1
QYM36_001586	0	0	0	0	0	0	0	0	0.001	0.001	0	1	1
QYM36_001587	3	0	1	2	0.74	0	0.14	0.5	0.37	0.32	-0.209453	1	1
QYM36_001588	0	0	0	0	0	0	0	0	0.001	0.001	0	1	1
QYM36_001589	53	45	115	47	13.07	10.65	16.24	11.81	11.86	14.025	0.241897	0.162722	0.263117
QYM36_001590	12	6	5	2	2.96	1.42	0.71	0.5	2.19	0.605	-1.85592	0.00408841	0.00972184
QYM36_001591	0	0	0	0	0	0	0	0	0.001	0.001	0	1	1
QYM36_001592	453	441	1675	834	111.72	104.35	236.54	209.55	108.035	223.045	1.04584	9.54679e-83	2.70146e-81
QYM36_001593	130	154	369	154	32.06	36.44	52.11	38.69	34.25	45.4	0.406588	5.73412e-05	0.000180111
QYM36_001594	66	69	90	43	16.28	16.33	12.71	10.8	16.305	11.755	-0.47204	0.0134361	0.0288382
QYM36_001595	1	0	0	2	0.25	0	0	0.5	0.125	0.25	1	1	1
QYM36_001596	0	0	0	0	0	0	0	0	0.001	0.001	0	1	1
QYM36_001597	1182	1411	1031	865	291.52	333.86	145.59	217.34	312.69	181.465	-0.785042	3.88511e-73	1.00211e-71
QYM36_001598	0	0	0	0	0	0	0	0	0.001	0.001	0	1	1
QYM36_001599	45	60	174	64	11.1	14.2	24.57	16.08	12.65	20.325	0.684118	1.65142e-05	5.52251e-05
QYM36_001600	187	193	341	175	46.12	45.67	48.15	43.97	45.895	46.06	0.00517742	0.919671	1
QYM36_001601	0	0	0	0	0	0	0	0	0.001	0.001	0	1	1
QYM36_001602	62	73	191	78	15.29	17.27	26.97	19.6	16.28	23.285	0.5163	0.0003453	0.00097509
QYM36_001603	0	0	0	0	0	0	0	0	0.001	0.001	0	1	1
QYM36_001604	11	11	41	23	2.71	2.6	5.79	5.78	2.655	5.785	1.12361	0.00170673	0.00435629
QYM36_001605	101	96	336	190	24.91	22.72	47.45	47.74	23.815	47.595	0.998939	1.89049e-17	1.40127e-16
QYM36_001606	0	0	0	0	0	0	0	0	0.001	0.001	0	1	1
QYM36_001607	0	0	0	0	0	0	0	0	0.001	0.001	0	1	1
QYM36_001608	0	0	0	0	0	0	0	0	0.001	0.001	0	1	1
QYM36_001609	1	1	0	0	0.25	0.24	0	0	0.245	0.001	-7.93664	0.500012	0.637
QYM36_001610	59	43	92	58	14.55	10.17	12.99	14.57	12.36	13.78	0.156897	0.444746	0.602492
QYM36_001611	197	169	901	338	48.59	39.99	127.24	84.92	44.29	106.08	1.2601	4.43746e-56	8.6598e-55
QYM36_001612	0	0	0	0	0	0	0	0	0.001	0.001	0	1	1
QYM36_001613	0	0	0	0	0	0	0	0	0.001	0.001	0	1	1
QYM36_001614	213	185	477	298	52.53	43.77	67.36	74.87	48.15	71.115	0.562618	6.12322e-10	3.01184e-09
QYM36_001615	774	775	1175	607	190.89	183.38	165.93	152.51	187.135	159.22	-0.233058	2.01038e-05	6.65354e-05
QYM36_001616	0	0	0	0	0	0	0	0	0.001	0.001	0	1	1
QYM36_001617	0	0	0	0	0	0	0	0	0.001	0.001	0	1	1
QYM36_001618	0	0	0	0	0	0	0	0	0.001	0.001	0	1	1
QYM36_001619	41	59	122	51	10.11	13.96	17.23	12.81	12.035	15.02	0.319649	0.0629431	0.115063
QYM36_001620	265	293	683	261	65.36	69.33	96.45	65.58	67.345	81.015	0.266618	0.000139361	0.000416267
QYM36_001621	94	56	124	46	23.18	13.25	17.51	11.56	18.215	14.535	-0.325596	0.0995833	0.171394
QYM36_001622	13	1	12	2	3.21	0.24	1.69	0.5	1.725	1.095	-0.655665	0.442224	0.599582
QYM36_001623	125	192	172	99	30.83	45.43	24.29	24.87	38.13	24.58	-0.633442	1.46921e-07	5.98445e-07
QYM36_001624	9	7	20	3	2.22	1.66	2.82	0.75	1.94	1.785	-0.120133	1	1
QYM36_001625	0	0	0	0	0	0	0	0	0.001	0.001	0	1	1
QYM36_001626	0	0	0	0	0	0	0	0	0.001	0.001	0	1	1
QYM36_001627	161	169	302	159	39.71	39.99	42.65	39.95	39.85	41.3	0.0515621	0.61565	0.747969
QYM36_001628	3	7	20	8	0.74	1.66	2.82	2.01	1.2	2.415	1.00899	0.0653656	0.118817
QYM36_001629	577	598	591	356	142.31	141.5	83.46	89.45	141.905	86.455	-0.714904	1.1617e-28	1.24324e-27
QYM36_001630	0	0	0	0	0	0	0	0	0.001	0.001	0	1	1
QYM36_001631	0	0	0	0	0	0	0	0	0.001	0.001	0	1	1
QYM36_001632	0	0	0	0	0	0	0	0	0.001	0.001	0	1	1
QYM36_001633	0	0	0	0	0	0	0	0	0.001	0.001	0	1	1
QYM36_001634	11	21	22	18	2.71	4.97	3.11	4.52	3.84	3.815	-0.00942325	1	1
QYM36_001635	1	2	0	0	0.25	0.47	0	0	0.36	0.001	-8.49185	0.250019	0.373398
QYM36_001636	0	0	0	0	0	0	0	0	0.001	0.001	0	1	1
QYM36_001637	0	0	0	0	0	0	0	0	0.001	0.001	0	1	1
QYM36_001638	0	0	0	0	0	0	0	0	0.001	0.001	0	1	1
QYM36_001639	0	0	0	0	0	0	0	0	0.001	0.001	0	1	1
QYM36_001640	17	24	42	47	4.19	5.68	5.93	11.81	4.935	8.87	0.845884	0.00439229	0.0103931
QYM36_001641	31	38	21	25	7.65	8.99	2.97	6.28	8.32	4.625	-0.84713	0.000813645	0.0021781
QYM36_001642	0	0	0	0	0	0	0	0	0.001	0.001	0	1	1
QYM36_001643	0	0	2	0	0	0	0.28	0	0.001	0.14	7.12928	0.500012	0.637
QYM36_001644	8	8	20	8	1.97	1.89	2.82	2.01	1.93	2.415	0.323422	0.532921	0.669613
QYM36_001645	5740	7367	16100	7185	1415.66	1743.15	2273.59	1805.27	1579.4	2039.43	0.368785	2.44637e-70	6.05051e-69
QYM36_001646	0	0	0	0	0	0	0	0	0.001	0.001	0	1	1
QYM36_001647	2	0	26	4	0.49	0	3.67	1.01	0.245	2.34	3.25565	2.7601e-05	9.02002e-05
QYM36_001648	10473	13283	25546	12808	2582.97	3142.97	3607.52	3218.09	2862.97	3412.8	0.253445	1.17961e-42	1.79006e-41
QYM36_001649	27	31	156	69	6.66	7.34	22.03	17.34	7	19.685	1.49167	1.65877e-14	1.08713e-13
QYM36_001650	47	59	251	98	11.59	13.96	35.45	24.62	12.775	30.035	1.23332	8.75252e-17	6.31244e-16
QYM36_001651	0	4	8	1	0	0.95	1.13	0.25	0.475	0.69	0.538669	0.548885	0.684221
QYM36_001652	0	0	0	0	0	0	0	0	0.001	0.001	0	1	1
QYM36_001653	0	0	0	0	0	0	0	0	0.001	0.001	0	1	1
QYM36_001654	16	14	31	27	3.95	3.31	4.38	6.78	3.63	5.58	0.620296	0.105599	0.181067
QYM36_001655	0	0	0	0	0	0	0	0	0.001	0.001	0	1	1
QYM36_001656	0	0	0	0	0	0	0	0	0.001	0.001	0	1	1
QYM36_001657	25	39	63	46	6.17	9.23	8.9	11.56	7.7	10.23	0.409876	0.105641	0.181107
QYM36_001658	0	0	0	0	0	0	0	0	0.001	0.001	0	1	1
QYM36_001659	0	0	0	0	0	0	0	0	0.001	0.001	0	1	1
QYM36_001660	60	40	124	49	14.8	9.46	17.51	12.31	12.13	14.91	0.297701	0.0826758	0.145469
QYM36_001661	266	267	403	163	65.6	63.18	56.91	40.95	64.39	48.93	-0.396117	4.87316e-05	0.00015448
QYM36_001662	0	0	0	0	0	0	0	0	0.001	0.001	0	1	1
QYM36_001663	1	0	0	6	0.25	0	0	1.51	0.125	0.755	2.59455	0.125033	0.207548
QYM36_001664	0	0	0	0	0	0	0	0	0.001	0.001	0	1	1
QYM36_001665	0	0	0	0	0	0	0	0	0.001	0.001	0	1	1
QYM36_001666	0	0	0	0	0	0	0	0	0.001	0.001	0	1	1
QYM36_001667	0	0	0	0	0	0	0	0	0.001	0.001	0	1	1
QYM36_001668	18	28	51	22	4.44	6.63	7.2	5.53	5.535	6.365	0.201577	0.452492	0.609607
QYM36_001669	0	0	0	0	0	0	0	0	0.001	0.001	0	1	1
QYM36_001670	108	76	121	63	26.64	17.98	17.09	15.83	22.31	16.46	-0.438726	0.00534773	0.0124157
QYM36_001671	0	0	0	0	0	0	0	0	0.001	0.001	0	1	1
QYM36_001672	24	42	83	35	5.92	9.94	11.72	8.79	7.93	10.255	0.370935	0.0815864	0.143868
QYM36_001673	14	23	60	23	3.45	5.44	8.47	5.78	4.445	7.125	0.680707	0.0142229	0.0303882
QYM36_001674	0	0	0	0	0	0	0	0	0.001	0.001	0	1	1
QYM36_001675	58	86	59	39	14.3	20.35	8.33	9.8	17.325	9.065	-0.934476	6.47254e-07	2.49688e-06
QYM36_001676	1	1	3	0	0.25	0.24	0.42	0	0.245	0.21	-0.222392	1	1
QYM36_001677	139	139	350	158	34.28	32.89	49.43	39.7	33.585	44.565	0.408094	8.7938e-05	0.000269787
QYM36_001678	0	0	0	0	0	0	0	0	0.001	0.001	0	1	1
QYM36_001679	57	36	78	51	14.06	8.52	11.01	12.81	11.29	11.91	0.0771279	0.786617	0.900207
QYM36_001680	0	2	2	0	0	0.47	0.28	0	0.235	0.14	-0.747234	1	1
QYM36_001681	77	95	150	58	18.99	22.48	21.18	14.57	20.735	17.875	-0.214125	0.251631	0.375514
QYM36_001682	21	26	77	47	5.18	6.15	10.87	11.81	5.665	11.34	1.00127	5.5515e-05	0.000174831
QYM36_001683	346	382	791	454	85.33	90.39	111.7	114.07	87.86	112.885	0.361575	1.8468e-07	7.46869e-07
QYM36_001684	0	0	0	0	0	0	0	0	0.001	0.001	0	1	1
QYM36_001685	10	4	10	2	2.47	0.95	1.41	0.5	1.71	0.955	-0.840424	0.229669	0.349976
QYM36_001686	0	0	0	0	0	0	0	0	0.001	0.001	0	1	1
QYM36_001687	22	31	62	28	5.43	7.34	8.76	7.04	6.385	7.9	0.307166	0.198943	0.311681
QYM36_001688	0	0	0	0	0	0	0	0	0.001	0.001	0	1	1
QYM36_001689	780	667	81	31	192.37	157.82	11.44	7.79	175.095	9.615	-4.18671	0	0
QYM36_001690	312	412	628	331	76.95	97.49	88.68	83.17	87.22	85.925	-0.021581	0.845856	0.950255
QYM36_001691	33	51	144	43	8.14	12.07	20.34	10.8	10.105	15.57	0.6237	0.000404053	0.00112973
QYM36_001692	0	0	0	0	0	0	0	0	0.001	0.001	0	1	1
QYM36_001693	2010	1863	3593	1986	495.73	440.82	507.39	498.99	468.275	503.19	0.103747	0.00170702	0.00435629
QYM36_001694	15	10	38	27	3.7	2.37	5.37	6.78	3.035	6.075	1.00119	0.003387	0.00819162
QYM36_001695	2	2	41	10	0.49	0.47	5.79	2.51	0.48	4.15	3.11201	5.82459e-08	2.46756e-07
QYM36_001696	46	81	147	70	11.35	19.17	20.76	17.59	15.26	19.175	0.329472	0.0417188	0.0798124
QYM36_001697	23	12	24	13	5.67	2.84	3.39	3.27	4.255	3.33	-0.353637	0.403376	0.554569
QYM36_001698	0	0	0	0	0	0	0	0	0.001	0.001	0	1	1
QYM36_001699	0	0	0	0	0	0	0	0	0.001	0.001	0	1	1
QYM36_001700	0	0	0	0	0	0	0	0	0.001	0.001	0	1	1
QYM36_001701	133	72	184	85	32.8	17.04	25.98	21.36	24.92	23.67	-0.0742444	0.780222	0.894271
QYM36_001702	1	0	2	0	0.25	0	0.28	0	0.125	0.14	0.163499	1	1
QYM36_001703	13	8	17	11	3.21	1.89	2.4	2.76	2.55	2.58	0.0168738	1	1
QYM36_001704	1520	1543	2250	1143	374.88	365.1	317.74	287.19	369.99	302.465	-0.290718	5.68396e-13	3.43286e-12
QYM36_001705	7	13	34	15	1.73	3.08	4.8	3.77	2.405	4.285	0.833258	0.0329044	0.0647258
QYM36_001706	216	133	527	275	53.27	31.47	74.42	69.1	42.37	71.76	0.760137	5.07094e-17	3.6793e-16
QYM36_001707	1	4	2	4	0.25	0.95	0.28	1.01	0.6	0.645	0.104337	1	1
QYM36_001708	0	0	0	0	0	0	0	0	0.001	0.001	0	1	1
QYM36_001709	129	151	354	158	31.82	35.73	49.99	39.7	33.775	44.845	0.408991	7.9934e-05	0.000246489
QYM36_001710	171	124	577	250	42.17	29.34	81.48	62.81	35.755	72.145	1.01275	1.04266e-27	1.08447e-26
QYM36_001711	109	135	501	461	26.88	31.94	70.75	115.83	29.41	93.29	1.66542	3.58854e-64	8.08556e-63
QYM36_001712	0	0	0	0	0	0	0	0	0.001	0.001	0	1	1
QYM36_001713	0	0	0	0	0	0	0	0	0.001	0.001	0	1	1
QYM36_001714	0	0	0	0	0	0	0	0	0.001	0.001	0	1	1
QYM36_001715	2	0	2	1	0.49	0	0.28	0.25	0.245	0.265	0.113211	1	1
QYM36_001716	4	0	4	0	0.99	0	0.56	0	0.495	0.28	-0.822002	1	1
QYM36_001717	42	30	95	33	10.36	7.1	13.42	8.29	8.73	10.855	0.314306	0.110132	0.187537
QYM36_001718	18	24	29	17	4.44	5.68	4.1	4.27	5.06	4.185	-0.27391	0.451035	0.609382
QYM36_001719	0	0	0	0	0	0	0	0	0.001	0.001	0	1	1
QYM36_001720	97	65	192	100	23.92	15.38	27.11	25.13	19.65	26.12	0.410626	0.00353822	0.00851455
QYM36_001721	2024	2295	3476	2160	499.18	543.03	490.87	542.71	521.105	516.79	-0.0119959	0.54351	0.679812
QYM36_001722	0	0	0	0	0	0	0	0	0.001	0.001	0	1	1
QYM36_001723	569	733	2369	1060	140.33	173.44	334.54	266.33	156.885	300.435	0.937345	9.49684e-92	2.86423e-90
QYM36_001724	0	0	0	0	0	0	0	0	0.001	0.001	0	1	1
QYM36_001725	0	0	0	0	0	0	0	0	0.001	0.001	0	1	1
QYM36_001726	24	10	45	14	5.92	2.37	6.35	3.52	4.145	4.935	0.251678	0.391707	0.540561
QYM36_001727	0	0	0	0	0	0	0	0	0.001	0.001	0	1	1
QYM36_001728	0	0	0	0	0	0	0	0	0.001	0.001	0	1	1
QYM36_001729	0	0	0	0	0	0	0	0	0.001	0.001	0	1	1
QYM36_001730	0	0	0	0	0	0	0	0	0.001	0.001	0	1	1
QYM36_001731	0	0	0	0	0	0	0	0	0.001	0.001	0	1	1
QYM36_001732	0	0	0	0	0	0	0	0	0.001	0.001	0	1	1
QYM36_001733	0	0	0	0	0	0	0	0	0.001	0.001	0	1	1
QYM36_001734	0	0	0	0	0	0	0	0	0.001	0.001	0	1	1
QYM36_001735	90	87	330	130	22.2	20.59	46.6	32.66	21.395	39.63	0.889319	1.40783e-13	8.77249e-13
QYM36_001736	320	335	431	246	78.92	79.27	60.86	61.81	79.095	61.335	-0.366876	5.95352e-06	2.08514e-05
QYM36_001737	0	0	0	0	0	0	0	0	0.001	0.001	0	1	1
QYM36_001738	19	28	34	18	4.69	6.63	4.8	4.52	5.66	4.66	-0.280472	0.41734	0.570832
QYM36_001739	862	1222	1422	938	212.6	289.14	200.81	235.68	250.87	218.245	-0.200991	2.73427e-06	9.91945e-06
QYM36_001740	1	0	0	0	0.25	0	0	0	0.125	0.001	-6.96578	1	1
QYM36_001741	5	4	2	1	1.23	0.95	0.28	0.25	1.09	0.265	-2.04026	0.0386024	0.0744873
QYM36_001742	15	7	16	12	3.7	1.66	2.26	3.02	2.68	2.64	-0.0216951	1	1
QYM36_001743	36	12	33	20	8.88	2.84	4.66	5.03	5.86	4.845	-0.274404	0.422098	0.57693
QYM36_001744	319	278	633	305	78.68	65.78	89.39	76.63	72.23	83.01	0.200687	0.00521802	0.0121409
QYM36_001745	119	145	158	100	29.35	34.31	22.31	25.13	31.83	23.72	-0.424283	0.000723305	0.0019542
QYM36_001746	0	0	0	0	0	0	0	0	0.001	0.001	0	1	1
QYM36_001747	16	31	21	12	3.95	7.34	2.97	3.02	5.645	2.995	-0.914418	0.00660599	0.0151288
QYM36_001748	63	47	56	25	15.54	11.12	7.91	6.28	13.33	7.095	-0.909802	4.26188e-05	0.00013627
QYM36_001749	156	192	275	222	38.47	45.43	38.83	55.78	41.95	47.305	0.173322	0.191409	0.301201
QYM36_001750	0	0	0	0	0	0	0	0	0.001	0.001	0	1	1
QYM36_001751	37	35	98	49	9.13	8.28	13.84	12.31	8.705	13.075	0.586895	0.00445974	0.0105319
QYM36_001752	1	1	2	2	0.25	0.24	0.28	0.5	0.245	0.39	0.670692	0.687523	0.808737
QYM36_001753	20	7	11	10	4.93	1.66	1.55	2.51	3.295	2.03	-0.698799	0.111617	0.189595
QYM36_001754	0	0	0	0	0	0	0	0	0.001	0.001	0	1	1
QYM36_001755	0	0	0	0	0	0	0	0	0.001	0.001	0	1	1
QYM36_001756	0	0	0	0	0	0	0	0	0.001	0.001	0	1	1
QYM36_001757	0	0	0	0	0	0	0	0	0.001	0.001	0	1	1
QYM36_001758	0	0	0	0	0	0	0	0	0.001	0.001	0	1	1
QYM36_001759	0	0	0	0	0	0	0	0	0.001	0.001	0	1	1
QYM36_001760	0	0	0	0	0	0	0	0	0.001	0.001	0	1	1
QYM36_001761	0	0	0	0	0	0	0	0	0.001	0.001	0	1	1
QYM36_001762	0	0	0	0	0	0	0	0	0.001	0.001	0	1	1
QYM36_001763	0	0	0	0	0	0	0	0	0.001	0.001	0	1	1
QYM36_001764	0	0	0	0	0	0	0	0	0.001	0.001	0	1	1
QYM36_001765	0	0	0	0	0	0	0	0	0.001	0.001	0	1	1
QYM36_001766	0	0	0	0	0	0	0	0	0.001	0.001	0	1	1
QYM36_001767	0	0	0	0	0	0	0	0	0.001	0.001	0	1	1
QYM36_001768	0	0	0	0	0	0	0	0	0.001	0.001	0	1	1
QYM36_001769	6	46	54	35	1.48	10.88	7.63	8.79	6.18	8.21	0.409775	0.145319	0.237612
QYM36_001770	85	58	185	98	20.96	13.72	26.13	24.62	17.34	25.375	0.549304	0.000204472	0.000596853
QYM36_001771	0	0	0	0	0	0	0	0	0.001	0.001	0	1	1
QYM36_001772	125	128	120	87	30.83	30.29	16.95	21.86	30.56	19.405	-0.655216	7.76705e-07	2.9677e-06
QYM36_001773	78	53	138	52	19.24	12.54	19.49	13.07	15.89	16.28	0.0349816	0.690226	0.810925
QYM36_001774	0	0	0	0	0	0	0	0	0.001	0.001	0	1	1
QYM36_001775	121	83	286	160	29.84	19.64	40.39	40.2	24.74	40.295	0.703755	4.90081e-09	2.26251e-08
QYM36_001776	0	0	0	0	0	0	0	0	0.001	0.001	0	1	1
QYM36_001777	0	0	0	0	0	0	0	0	0.001	0.001	0	1	1
QYM36_001778	0	0	0	0	0	0	0	0	0.001	0.001	0	1	1
QYM36_001779	0	0	0	0	0	0	0	0	0.001	0.001	0	1	1
QYM36_001780	0	0	0	0	0	0	0	0	0.001	0.001	0	1	1
QYM36_001781	160	148	184	72	39.46	35.02	25.98	18.09	37.24	22.035	-0.757056	7.30881e-09	3.32159e-08
QYM36_001782	2	1	4	0	0.49	0.24	0.56	0	0.365	0.28	-0.38247	1	1
QYM36_001783	0	0	0	0	0	0	0	0	0.001	0.001	0	1	1
QYM36_001784	244	214	535	200	60.18	50.64	75.55	50.25	55.41	62.9	0.182914	0.0116403	0.0253775
QYM36_001785	0	0	0	0	0	0	0	0	0.001	0.001	0	1	1
QYM36_001786	0	0	0	0	0	0	0	0	0.001	0.001	0	1	1
QYM36_001787	0	0	0	0	0	0	0	0	0.001	0.001	0	1	1
QYM36_001788	3	7	25	7	0.74	1.66	3.53	1.76	1.2	2.645	1.14023	0.02377	0.0481657
QYM36_001789	0	0	0	0	0	0	0	0	0.001	0.001	0	1	1
QYM36_001790	65	61	47	43	16.03	14.43	6.64	10.8	15.23	8.72	-0.804516	3.37721e-05	0.000109093
QYM36_001791	344	435	1456	576	84.84	102.93	205.61	144.72	93.885	175.165	0.899748	2.16457e-54	4.07541e-53
QYM36_001792	13577	13563	23877	12928	3348.51	3209.22	3371.83	3248.24	3278.86	3310.03	0.01365	0.415734	0.568877
QYM36_001793	0	0	0	0	0	0	0	0	0.001	0.001	0	1	1
QYM36_001794	0	0	0	0	0	0	0	0	0.001	0.001	0	1	1
QYM36_001795	6916	7115	9986	5710	1705.7	1683.52	1410.19	1434.67	1694.61	1422.43	-0.252596	5.51919e-30	6.19605e-29
QYM36_001796	0	0	0	0	0	0	0	0	0.001	0.001	0	1	1
QYM36_001797	30	18	48	26	7.4	4.26	6.78	6.53	5.83	6.655	0.190943	0.520107	0.6566
QYM36_001798	311	308	793	241	76.7	72.88	111.98	60.55	74.79	86.265	0.20593	0.000586222	0.00160365
QYM36_001799	0	2	7	6	0	0.47	0.99	1.51	0.235	1.25	2.4112	0.0129545	0.0278887
QYM36_001800	3	6	0	2	0.74	1.42	0	0.5	1.08	0.25	-2.11103	0.0386024	0.0744873
QYM36_001801	327	406	627	313	80.65	96.07	88.54	78.64	88.36	83.59	-0.0800631	0.354215	0.500132
QYM36_001802	1	2	11	9	0.25	0.47	1.55	2.26	0.36	1.905	2.40372	0.00435372	0.0103119
QYM36_001803	3972	5181	6767	4905	979.62	1225.91	955.61	1232.41	1102.77	1094.01	-0.0114995	0.25634	0.381477
QYM36_001804	141	162	204	109	34.77	38.33	28.81	27.39	36.55	28.1	-0.379301	0.00181575	0.0046203
QYM36_001805	39	33	80	26	9.62	7.81	11.3	6.53	8.715	8.915	0.0327341	0.758916	0.874016
QYM36_001806	0	0	0	0	0	0	0	0	0.001	0.001	0	1	1
QYM36_001807	0	0	0	0	0	0	0	0	0.001	0.001	0	1	1
QYM36_001808	0	0	0	0	0	0	0	0	0.001	0.001	0	1	1
QYM36_001809	0	0	0	0	0	0	0	0	0.001	0.001	0	1	1
QYM36_001810	0	0	0	0	0	0	0	0	0.001	0.001	0	1	1
QYM36_001811	0	0	0	0	0	0	0	0	0.001	0.001	0	1	1
QYM36_001812	401	418	424	310	98.9	98.91	59.88	77.89	98.905	68.885	-0.521854	4.53252e-13	2.75126e-12
QYM36_001813	1660	1834	3751	2144	409.41	433.95	529.7	538.69	421.68	534.195	0.341218	1.76172e-23	1.60812e-22
QYM36_001814	395	433	729	249	97.42	102.45	102.95	62.56	99.935	82.755	-0.272144	0.0012536	0.0032641
QYM36_001815	0	0	0	0	0	0	0	0	0.001	0.001	0	1	1
QYM36_001816	0	0	0	0	0	0	0	0	0.001	0.001	0	1	1
QYM36_001817	4761	4573	10893	6142	1174.21	1082.04	1538.27	1543.21	1128.12	1540.74	0.449696	7.03573e-82	1.97926e-80
QYM36_001818	28	34	66	37	6.91	8.04	9.32	9.3	7.475	9.31	0.316708	0.205238	0.320035
QYM36_001819	9	7	23	9	2.22	1.66	3.25	2.26	1.94	2.755	0.505996	0.232956	0.354632
QYM36_001820	565	550	1067	548	139.35	130.14	150.68	137.69	134.745	144.185	0.0976893	0.0715275	0.128269
QYM36_001821	89	123	263	122	21.95	29.1	37.14	30.65	25.525	33.895	0.409162	0.000614584	0.00167742
QYM36_001822	0	0	0	0	0	0	0	0	0.001	0.001	0	1	1
QYM36_001823	0	0	0	0	0	0	0	0	0.001	0.001	0	1	1
QYM36_001824	102	110	413	163	25.16	26.03	58.32	40.95	25.595	49.635	0.955496	2.88231e-18	2.22558e-17
QYM36_001825	11	2	11	11	2.71	0.47	1.55	2.76	1.59	2.155	0.438661	0.499749	0.637
QYM36_001826	22	24	26	27	5.43	5.68	3.67	6.78	5.555	5.225	-0.0883559	0.688252	0.809396
QYM36_001827	0	0	0	0	0	0	0	0	0.001	0.001	0	1	1
QYM36_001828	0	0	0	0	0	0	0	0	0.001	0.001	0	1	1
QYM36_001829	0	0	0	0	0	0	0	0	0.001	0.001	0	1	1
QYM36_001830	0	0	0	0	0	0	0	0	0.001	0.001	0	1	1
QYM36_001831	0	0	0	0	0	0	0	0	0.001	0.001	0	1	1
QYM36_001832	0	0	0	0	0	0	0	0	0.001	0.001	0	1	1
QYM36_001833	0	0	0	0	0	0	0	0	0.001	0.001	0	1	1
QYM36_001834	0	0	0	0	0	0	0	0	0.001	0.001	0	1	1
QYM36_001835	0	0	0	0	0	0	0	0	0.001	0.001	0	1	1
QYM36_001836	0	0	0	0	0	0	0	0	0.001	0.001	0	1	1
QYM36_001837	0	0	0	0	0	0	0	0	0.001	0.001	0	1	1
QYM36_001838	0	0	0	0	0	0	0	0	0.001	0.001	0	1	1
QYM36_001839	145	156	237	119	35.76	36.91	33.47	29.9	36.335	31.685	-0.19756	0.115788	0.196092
QYM36_001840	0	0	0	0	0	0	0	0	0.001	0.001	0	1	1
QYM36_001841	174	197	307	232	42.91	46.61	43.35	58.29	44.76	50.82	0.183186	0.126979	0.210341
QYM36_001842	43	54	66	43	10.61	12.78	9.32	10.8	11.695	10.06	-0.217262	0.292439	0.424752
QYM36_001843	109	115	163	118	26.88	27.21	23.02	29.65	27.045	26.335	-0.0383804	0.655128	0.781044
QYM36_001844	0	2	10	0	0	0.47	1.41	0	0.235	0.705	1.58496	0.109419	0.186454
QYM36_001845	0	0	0	0	0	0	0	0	0.001	0.001	0	1	1
QYM36_001846	4	0	1	0	0.99	0	0.14	0	0.495	0.07	-2.822	0.375031	0.522621
QYM36_001847	0	0	3	0	0	0	0.42	0	0.001	0.21	7.71425	0.500012	0.637
QYM36_001848	0	0	0	0	0	0	0	0	0.001	0.001	0	1	1
QYM36_001849	0	0	0	0	0	0	0	0	0.001	0.001	0	1	1
QYM36_001850	115	122	160	81	28.36	28.87	22.59	20.35	28.615	21.47	-0.414449	0.00319237	0.00776581
QYM36_001851	0	0	0	0	0	0	0	0	0.001	0.001	0	1	1
QYM36_001852	0	0	0	0	0	0	0	0	0.001	0.001	0	1	1
QYM36_001853	23	34	122	134	5.67	8.04	17.23	33.67	6.855	25.45	1.89244	8.12661e-22	7.08849e-21
QYM36_001854	15	12	22	18	3.7	2.84	3.11	4.52	3.27	3.815	0.222392	0.712459	0.832471
QYM36_001855	0	0	0	0	0	0	0	0	0.001	0.001	0	1	1
QYM36_001856	0	0	0	0	0	0	0	0	0.001	0.001	0	1	1
QYM36_001857	0	0	0	0	0	0	0	0	0.001	0.001	0	1	1
QYM36_001858	8	2	3	1	1.97	0.47	0.42	0.25	1.22	0.335	-1.86465	0.0574158	0.106251
QYM36_001859	7	13	19	22	1.73	3.08	2.68	5.53	2.405	4.105	0.771345	0.0927049	0.160937
QYM36_001860	0	0	0	0	0	0	0	0	0.001	0.001	0	1	1
QYM36_001861	148	190	534	263	36.5	44.96	75.41	66.08	40.73	70.745	0.796536	2.96465e-18	2.28366e-17
QYM36_001862	34	17	52	25	8.39	4.02	7.34	6.28	6.205	6.81	0.134224	0.589261	0.723307
QYM36_001863	38	50	50	26	9.37	11.83	7.06	6.53	10.6	6.795	-0.641519	0.0072983	0.0165489
QYM36_001864	0	0	1	0	0	0	0.14	0	0.001	0.07	6.12928	1	1
QYM36_001865	0	0	0	0	0	0	0	0	0.001	0.001	0	1	1
QYM36_001866	124	111	421	215	30.58	26.26	59.45	54.02	28.42	56.735	0.997332	6.19596e-21	5.27534e-20
QYM36_001867	0	0	0	0	0	0	0	0	0.001	0.001	0	1	1
QYM36_001868	0	0	0	0	0	0	0	0	0.001	0.001	0	1	1
QYM36_001869	39	21	80	56	9.62	4.97	11.3	14.07	7.295	12.685	0.798144	0.00046362	0.00129028
QYM36_001870	83	112	158	78	20.47	26.5	22.31	19.6	23.485	20.955	-0.164445	0.283808	0.41573
QYM36_001871	10	11	12	9	2.47	2.6	1.69	2.26	2.535	1.975	-0.360133	0.44104	0.598315
QYM36_001872	147	148	323	165	36.25	35.02	45.61	41.46	35.635	43.535	0.288881	0.00662175	0.0151613
QYM36_001873	0	0	0	0	0	0	0	0	0.001	0.001	0	1	1
QYM36_001874	125	162	315	186	30.83	38.33	44.48	46.73	34.58	45.605	0.399254	0.000311426	0.000885673
QYM36_001875	0	0	0	0	0	0	0	0	0.001	0.001	0	1	1
QYM36_001876	7	8	7	1	1.73	1.89	0.99	0.25	1.81	0.62	-1.54565	0.0347408	0.0678801
QYM36_001877	26	37	59	45	6.41	8.75	8.33	11.31	7.58	9.82	0.373525	0.159216	0.258012
QYM36_001878	774	975	2705	1240	190.89	230.7	381.99	311.56	210.795	346.775	0.718159	9.26619e-66	2.12262e-64
QYM36_001879	0	1	2	2	0	0.24	0.28	0.5	0.12	0.39	1.70044	0.375031	0.522621
QYM36_001880	3	1	27	17	0.74	0.24	3.81	4.27	0.49	4.04	3.0435	1.42514e-07	5.81481e-07
QYM36_001881	25	26	49	15	6.17	6.15	6.92	3.77	6.16	5.345	-0.20474	0.634223	0.760339
QYM36_001882	880	1097	1022	721	217.04	259.57	144.32	181.16	238.305	162.74	-0.55024	1.0954e-30	1.24868e-29
QYM36_001883	70	91	210	99	17.26	21.53	29.66	24.87	19.395	27.265	0.491365	0.000400827	0.00112169
QYM36_001884	0	0	0	0	0	0	0	0	0.001	0.001	0	1	1
QYM36_001885	0	0	0	0	0	0	0	0	0.001	0.001	0	1	1
QYM36_001886	0	0	0	0	0	0	0	0	0.001	0.001	0	1	1
QYM36_001887	0	0	0	0	0	0	0	0	0.001	0.001	0	1	1
QYM36_001888	0	0	0	0	0	0	0	0	0.001	0.001	0	1	1
QYM36_001889	0	0	0	0	0	0	0	0	0.001	0.001	0	1	1
QYM36_001890	0	0	1	0	0	0	0.14	0	0.001	0.07	6.12928	1	1
QYM36_001891	0	0	0	0	0	0	0	0	0.001	0.001	0	1	1
QYM36_001892	0	0	0	0	0	0	0	0	0.001	0.001	0	1	1
QYM36_001893	0	0	0	0	0	0	0	0	0.001	0.001	0	1	1
QYM36_001894	89	73	275	119	21.95	17.27	38.83	29.9	19.61	34.365	0.80935	2.81593e-10	1.41992e-09
QYM36_001895	216	245	308	171	53.27	57.97	43.49	42.96	55.62	43.225	-0.363738	0.000174565	0.000516289
QYM36_001896	0	0	0	0	0	0	0	0	0.001	0.001	0	1	1
QYM36_001897	0	0	0	0	0	0	0	0	0.001	0.001	0	1	1
QYM36_001898	0	0	0	0	0	0	0	0	0.001	0.001	0	1	1
QYM36_001899	0	0	0	0	0	0	0	0	0.001	0.001	0	1	1
QYM36_001900	0	0	0	0	0	0	0	0	0.001	0.001	0	1	1
QYM36_001901	0	0	0	0	0	0	0	0	0.001	0.001	0	1	1
QYM36_001902	1	2	8	0	0.25	0.47	1.13	0	0.36	0.565	0.650254	0.753937	0.869427
QYM36_001903	0	0	0	0	0	0	0	0	0.001	0.001	0	1	1
QYM36_001904	533	548	239	99	131.45	129.67	33.75	24.87	130.56	29.31	-2.15525	7.51507e-140	3.2716e-138
QYM36_001905	11	22	63	35	2.71	5.21	8.9	8.79	3.96	8.845	1.15936	4.5291e-05	0.000144096
QYM36_001906	0	0	0	0	0	0	0	0	0.001	0.001	0	1	1
QYM36_001907	0	0	0	0	0	0	0	0	0.001	0.001	0	1	1
QYM36_001908	0	0	0	0	0	0	0	0	0.001	0.001	0	1	1
QYM36_001909	0	0	0	0	0	0	0	0	0.001	0.001	0	1	1
QYM36_001910	0	0	0	0	0	0	0	0	0.001	0.001	0	1	1
QYM36_001911	0	0	0	0	0	0	0	0	0.001	0.001	0	1	1
QYM36_001912	0	0	0	0	0	0	0	0	0.001	0.001	0	1	1
QYM36_001913	0	0	0	0	0	0	0	0	0.001	0.001	0	1	1
QYM36_001914	0	0	0	0	0	0	0	0	0.001	0.001	0	1	1
QYM36_001915	0	0	0	0	0	0	0	0	0.001	0.001	0	1	1
QYM36_001916	184	189	314	130	45.38	44.72	44.34	32.66	45.05	38.5	-0.226669	0.0614514	0.113088
QYM36_001917	0	0	0	0	0	0	0	0	0.001	0.001	0	1	1
QYM36_001918	8	12	45	26	1.97	2.84	6.35	6.53	2.405	6.44	1.42102	5.17627e-05	0.000163603
QYM36_001919	87	87	105	69	21.46	20.59	14.83	17.34	21.025	16.085	-0.38639	0.013274	0.0285193
QYM36_001920	8	5	13	4	1.97	1.18	1.84	1.01	1.575	1.425	-0.14439	1	1
QYM36_001921	86	65	104	32	21.21	15.38	14.69	8.04	18.295	11.365	-0.686852	0.000401933	0.00112445
QYM36_001922	20	5	22	12	4.93	1.18	3.11	3.02	3.055	3.065	0.00471469	1	1
QYM36_001923	0	0	0	0	0	0	0	0	0.001	0.001	0	1	1
QYM36_001924	0	0	0	0	0	0	0	0	0.001	0.001	0	1	1
QYM36_001925	0	0	0	0	0	0	0	0	0.001	0.001	0	1	1
QYM36_001926	7	5	14	4	1.73	1.18	1.98	1.01	1.455	1.495	0.0391263	1	1
QYM36_001927	1588	1475	3104	1562	391.65	349.01	438.34	392.46	370.33	415.4	0.16569	1.85513e-06	6.84627e-06
QYM36_001928	1108	1123	1919	1095	273.27	265.72	270.99	275.13	269.495	273.06	0.0189595	0.688184	0.809396
QYM36_001929	0	1	2	0	0	0.24	0.28	0	0.12	0.14	0.222392	1	1
QYM36_001930	70	85	96	37	17.26	20.11	13.56	9.3	18.685	11.43	-0.709055	0.000133293	0.000399257
QYM36_001931	151	183	186	112	37.24	43.3	26.27	28.14	40.27	27.205	-0.565834	9.50633e-07	3.60364e-06
QYM36_001932	0	0	20	12	0	0	2.82	3.02	0.001	2.92	11.5118	7.52127e-09	3.41009e-08
QYM36_001933	157	220	482	259	38.72	52.06	68.07	65.08	45.39	66.575	0.552606	1.90781e-09	9.09116e-09
QYM36_001934	0	0	0	0	0	0	0	0	0.001	0.001	0	1	1
QYM36_001935	0	0	0	0	0	0	0	0	0.001	0.001	0	1	1
QYM36_001936	0	0	0	0	0	0	0	0	0.001	0.001	0	1	1
QYM36_001937	0	0	0	0	0	0	0	0	0.001	0.001	0	1	1
QYM36_001938	0	0	0	0	0	0	0	0	0.001	0.001	0	1	1
QYM36_001939	0	0	0	0	0	0	0	0	0.001	0.001	0	1	1
QYM36_001940	0	0	0	0	0	0	0	0	0.001	0.001	0	1	1
QYM36_001941	0	0	0	0	0	0	0	0	0.001	0.001	0	1	1
QYM36_001942	333	312	509	276	82.13	73.82	71.88	69.35	77.975	70.615	-0.143037	0.0865059	0.151515
QYM36_001943	0	0	0	0	0	0	0	0	0.001	0.001	0	1	1
QYM36_001944	13	12	27	21	3.21	2.84	3.81	5.28	3.025	4.545	0.587345	0.154278	0.250601
QYM36_001945	0	0	0	0	0	0	0	0	0.001	0.001	0	1	1
QYM36_001946	0	0	0	0	0	0	0	0	0.001	0.001	0	1	1
QYM36_001947	0	0	0	0	0	0	0	0	0.001	0.001	0	1	1
QYM36_001948	0	0	0	0	0	0	0	0	0.001	0.001	0	1	1
QYM36_001949	1	1	3	0	0.25	0.24	0.42	0	0.245	0.21	-0.222392	1	1
QYM36_001950	0	0	0	0	0	0	0	0	0.001	0.001	0	1	1
QYM36_001951	247	331	389	148	60.92	78.32	54.93	37.19	69.62	46.06	-0.595987	2.67392e-10	1.35114e-09
QYM36_001952	0	0	0	0	0	0	0	0	0.001	0.001	0	1	1
QYM36_001953	0	1	1	0	0	0.24	0.14	0	0.12	0.07	-0.777608	1	1
QYM36_001954	132	134	206	132	32.56	31.71	29.09	33.17	32.135	31.13	-0.0458399	0.653066	0.779063
QYM36_001955	6988	6403	10861	6351	1723.46	1515.05	1533.75	1595.73	1619.26	1564.74	-0.0494072	0.0218261	0.0446215
QYM36_001956	69	64	236	103	17.02	15.14	33.33	25.88	16.08	29.605	0.880573	4.29145e-10	2.13155e-09
QYM36_001957	0	0	0	0	0	0	0	0	0.001	0.001	0	1	1
QYM36_001958	1	0	7	3	0.25	0	0.99	0.75	0.125	0.87	2.79909	0.0214998	0.0440292
QYM36_001959	90	140	1064	520	22.2	33.13	150.25	130.65	27.665	140.45	2.34392	3.48257e-161	1.82097e-159
QYM36_001960	0	0	0	0	0	0	0	0	0.001	0.001	0	1	1
QYM36_001961	2058	2082	4627	2339	507.57	492.63	653.41	587.69	500.1	620.55	0.311331	1.01315e-23	9.34566e-23
QYM36_001962	0	0	0	0	0	0	0	0	0.001	0.001	0	1	1
QYM36_001963	30	43	20	25	7.4	10.17	2.82	6.28	8.785	4.55	-0.949176	0.000249472	0.000718182
QYM36_001964	32	48	25	12	7.89	11.36	3.53	3.02	9.625	3.275	-1.55529	4.46938e-08	1.91281e-07
QYM36_001965	13	9	6	3	3.21	2.13	0.85	0.75	2.67	0.8	-1.73877	0.00333866	0.00808942
QYM36_001966	0	0	0	0	0	0	0	0	0.001	0.001	0	1	1
QYM36_001967	1303	1371	1614	950	321.36	324.4	227.92	238.69	322.88	233.305	-0.468781	1.49231e-28	1.58997e-27
QYM36_001968	171	218	912	329	42.17	51.58	128.79	82.66	46.875	105.725	1.17343	1.3234e-50	2.33622e-49
QYM36_001969	9	2	7	0	2.22	0.47	0.99	0	1.345	0.495	-1.44211	0.143548	0.234957
QYM36_001970	36	14	31	23	8.88	3.31	4.38	5.78	6.095	5.08	-0.262798	0.373553	0.522621
QYM36_001971	1	0	0	0	0.25	0	0	0	0.125	0.001	-6.96578	1	1
QYM36_001972	290	381	447	359	71.52	90.15	63.12	90.2	80.835	76.66	-0.0765061	0.164621	0.265608
QYM36_001973	0	0	0	0	0	0	0	0	0.001	0.001	0	1	1
QYM36_001974	49	50	77	53	12.08	11.83	10.87	13.32	11.955	12.095	0.0167966	1	1
QYM36_001975	33	33	70	40	8.14	7.81	9.89	10.05	7.975	9.97	0.322109	0.166873	0.26888
QYM36_001976	0	0	0	0	0	0	0	0	0.001	0.001	0	1	1
QYM36_001977	87	90	233	101	21.46	21.3	32.9	25.38	21.38	29.14	0.446739	0.000490501	0.00135724
QYM36_001978	0	0	0	0	0	0	0	0	0.001	0.001	0	1	1
QYM36_001979	0	0	0	0	0	0	0	0	0.001	0.001	0	1	1
QYM36_001980	377	359	673	287	92.98	84.95	95.04	72.11	88.965	83.575	-0.0901664	0.395461	0.545168
QYM36_001981	0	0	0	0	0	0	0	0	0.001	0.001	0	1	1
QYM36_001982	0	0	0	0	0	0	0	0	0.001	0.001	0	1	1
QYM36_001983	0	0	0	0	0	0	0	0	0.001	0.001	0	1	1
QYM36_001984	0	0	0	0	0	0	0	0	0.001	0.001	0	1	1
QYM36_001985	0	0	0	0	0	0	0	0	0.001	0.001	0	1	1
QYM36_001986	0	0	0	0	0	0	0	0	0.001	0.001	0	1	1
QYM36_001987	0	0	0	0	0	0	0	0	0.001	0.001	0	1	1
QYM36_001988	693	758	3686	1687	170.92	179.35	520.52	423.87	175.135	472.195	1.43092	3.25617e-273	2.77236e-271
QYM36_001989	1	0	0	2	0.25	0	0	0.5	0.125	0.25	1	1	1
QYM36_001990	0	0	0	0	0	0	0	0	0.001	0.001	0	1	1
QYM36_001991	0	0	0	0	0	0	0	0	0.001	0.001	0	1	1
QYM36_001992	0	0	0	0	0	0	0	0	0.001	0.001	0	1	1
QYM36_001993	0	0	0	0	0	0	0	0	0.001	0.001	0	1	1
QYM36_001994	0	0	0	0	0	0	0	0	0.001	0.001	0	1	1
QYM36_001995	0	0	0	0	0	0	0	0	0.001	0.001	0	1	1
QYM36_001996	0	0	0	0	0	0	0	0	0.001	0.001	0	1	1
QYM36_001997	0	0	0	0	0	0	0	0	0.001	0.001	0	1	1
QYM36_001998	0	0	0	0	0	0	0	0	0.001	0.001	0	1	1
QYM36_001999	0	0	0	0	0	0	0	0	0.001	0.001	0	1	1
[truncated: 18,123 more rows]
